# Supplementary material for: Elevated extracellular matrix protein 1 in circulating extracellular vesicles supports breast cancer progression under obesity conditions
Source: Nat Commun. 2024 Feb 24;15:1685. doi: 10.1038/s41467-024-45995-5 (PMC10894219; doi:10.1038/s41467-024-45995-5)
Supplement: Supplementary file 5 — Dataset 1 [file 41467_2024_45995_MOESM5_ESM.xlsx]

## Sheet: Protein Quantiative Statistics
Protein FDR Confidence: Combined	Accession	Gene Symbol	Description	Exp. q-value: Combined	Sum PEP Score	Coverage [%]	# Peptides	# PSMs	# Unique Peptides	# AAs	MW [kDa]	calc. pI	OB_VS_NC_Ratio	OB_VS_NC_Pvalue	NC_Mean	OB_Mean	Abundances (Normalized): NC2	Abundances (Normalized): NC3	Abundances (Normalized): NC4	Abundances (Normalized): NC5	Abundances (Normalized): NC6	Abundances (Normalized): OB1	Abundances (Normalized): OB2	Abundances (Normalized): OB3	Abundances (Normalized): OB4	Abundances (Normalized): OB5
High	P35247	SFTPD	Pulmonary surfactant-associated protein D OS=Homo sapiens OX=9606 GN=SFTPD PE=1 SV=3	0.005	3.499	4	1	1	1	375	37.7	6.6	469.238	1.9263e-06	6108.38	2.86628e+06	6108.38	6108.38	6108.38	6108.38	6108.38	2.84752e+06	3.75459e+06	2.45763e+06	2.78091e+06	2.49077e+06
Medium	Q8NBI5	SLC43A3	Solute carrier family 43 member 3 OS=Homo sapiens OX=9606 GN=SLC43A3 PE=1 SV=2	0.02	2.07	2	1	8	1	491	54.5	8.53	172.653	0.00026117	6108.38	1.05463e+06	6108.38	6108.38	6108.38	6108.38	6108.38	580695	1.56025e+06	1.1083e+06	1.21976e+06	804164
High	P36955	SERPINF1	Pigment epithelium-derived factor OS=Homo sapiens OX=9606 GN=SERPINF1 PE=1 SV=4	0	80.529	37	13	94	13	418	46.3	6.38	1.67052	0.000342263	2.70089e+07	4.5119e+07	2.77409e+07	3.37725e+07	2.40125e+07	2.17807e+07	2.77382e+07	4.95592e+07	4.8026e+07	4.85096e+07	3.81864e+07	4.13138e+07
High	P02766	TTR	Transthyretin OS=Homo sapiens OX=9606 GN=TTR PE=1 SV=1	0	107.476	65	7	133	7	147	15.9	5.76	1.45325	0.00043936	1.46371e+08	2.12714e+08	1.54059e+08	1.59406e+08	1.44961e+08	1.27391e+08	1.46041e+08	2.45619e+08	2.11263e+08	1.89824e+08	2.23351e+08	1.93515e+08
High	Q92954	PRG4	Proteoglycan 4 OS=Homo sapiens OX=9606 GN=PRG4 PE=1 SV=3	0	30.523	8	11	30	11	1404	151	9.51	1.76733	0.000616782	2.00845e+06	3.54959e+06	1.47426e+06	2.64578e+06	1.44165e+06	2.30781e+06	2.17272e+06	3.18255e+06	3.17849e+06	3.77338e+06	3.70277e+06	3.91074e+06
High	P00751	CFB	Complement factor B OS=Homo sapiens OX=9606 GN=CFB PE=1 SV=2	0	223.922	41	25	255	25	764	85.5	7.06	1.90579	0.000858536	9.93279e+07	1.89298e+08	1.10992e+08	1.03203e+08	8.34387e+07	9.86578e+07	1.00348e+08	2.44633e+08	1.40225e+08	1.80424e+08	1.83136e+08	1.98071e+08
High	P01008	SERPINC1	Antithrombin-III OS=Homo sapiens OX=9606 GN=SERPINC1 PE=1 SV=1	0	166.955	41	20	200	20	464	52.6	6.71	1.21979	0.00101467	3.70077e+08	4.51418e+08	3.97067e+08	4.05286e+08	3.27233e+08	3.71209e+08	3.49592e+08	4.48019e+08	4.34124e+08	4.75369e+08	4.57427e+08	4.42151e+08
High	P02763	ORM1	Alpha-1-acid glycoprotein 1 OS=Homo sapiens OX=9606 GN=ORM1 PE=1 SV=1	0	77.785	45	8	144	5	201	23.5	5.02	2.3616	0.00106661	7.55391e+07	1.78393e+08	8.63108e+07	8.83654e+07	6.36343e+07	6.49656e+07	74419568	2.51242e+08	1.71396e+08	1.73681e+08	1.28903e+08	1.66743e+08
High	P00740	F9	Coagulation factor IX OS=Homo sapiens OX=9606 GN=F9 PE=1 SV=2	0	20.084	10	4	19	4	461	51.7	5.47	8.12921	0.00113677	224514	1.82512e+06	6108.38	528916	575328	6108.38	6108.38	2.19421e+06	1.54174e+06	2.06219e+06	2.50545e+06	822005
High	P00738	HP	Haptoglobin OS=Homo sapiens OX=9606 GN=HP PE=1 SV=1	0	382.15	67	29	1049	14	406	45.2	6.58	1.47387	0.00129562	1.12853e+10	1.6633e+10	1.15056e+10	1.13331e+10	8.97809e+09	1.28066e+10	1.18031e+10	1.57513e+10	1.50181e+10	1.68593e+10	1.54778e+10	2.00586e+10
High	P02751	FN1	Fibronectin OS=Homo sapiens OX=9606 GN=FN1 PE=1 SV=4	0	1201.86	56	91	1846	91	2386	262.5	5.71	1.62648	0.00137483	5.56675e+09	9.05418e+09	5.49523e+09	5.39432e+09	5.11626e+09	4.20529e+09	7.62264e+09	1.00127e+10	7.34368e+09	9.13868e+09	9.7147e+09	9.06107e+09
High	P05546	SERPIND1	Heparin cofactor 2 OS=Homo sapiens OX=9606 GN=SERPIND1 PE=1 SV=3	0	100.16	30	14	113	14	499	57	6.9	1.60238	0.00166532	4.37183e+07	7.00532e+07	5.58776e+07	4.0822e+07	2.80506e+07	5.12152e+07	4.26262e+07	7.93403e+07	6.19483e+07	6.65893e+07	6.81536e+07	7.42346e+07
High	P35542	SAA4	Serum amyloid A-4 protein OS=Homo sapiens OX=9606 GN=SAA4 PE=1 SV=2	0	32.777	45	4	38	4	130	14.7	9.07	3.75918	0.00207103	1.45088e+07	5.45413e+07	2.37951e+07	7.13008e+06	2.9058e+06	3.37129e+07	5.00014e+06	4.79695e+07	5.44306e+07	3.44874e+07	7.35513e+07	6.22676e+07
High	P0C0L4	C4A; C4B	Complement C4-A OS=Homo sapiens OX=9606 GN=C4A PE=1 SV=2	0	771.034	58	72	1141	4	1744	192.7	7.08	1.54959	0.0031719	2.01031e+09	3.11516e+09	1.95964e+09	1.96012e+09	1.61547e+09	1.98933e+09	2.52701e+09	2.69064e+09	2.59899e+09	3.75815e+09	3.46273e+09	3.06528e+09
High	Q9UGM5	FETUB	Fetuin-B OS=Homo sapiens OX=9606 GN=FETUB PE=1 SV=2	0	11.248	11	3	15	3	382	42	6.83	5.09529	0.00367056	378920	1.93071e+06	6108.38	1.20285e+06	6108.38	6108.38	673423	1.31431e+06	1.73455e+06	1.40668e+06	2.3131e+06	2.88491e+06
High	O75460	ERN1	Serine/threonine-protein kinase/endoribonuclease IRE1 OS=Homo sapiens OX=9606 GN=ERN1 PE=1 SV=2	0.009	2.553	1	1	17	1	977	109.7	6.42	1.5915	0.00371754	1.48251e+07	2.35942e+07	2.02146e+07	1.47696e+07	1.27731e+07	1.30357e+07	13332524	2.466e+07	1.98126e+07	1.95695e+07	2.625e+07	2.7679e+07
High	P05155	SERPING1	Plasma protease C1 inhibitor OS=Homo sapiens OX=9606 GN=SERPING1 PE=1 SV=2	0	99.571	25	12	142	12	500	55.1	6.55	1.37338	0.00438533	2.12022e+08	2.91187e+08	2.01788e+08	2.18842e+08	1.66985e+08	2.37192e+08	235300177	3.18614e+08	2.42438e+08	3.28786e+08	2.90291e+08	2.75806e+08
High	P02649	APOE	Apolipoprotein E OS=Homo sapiens OX=9606 GN=APOE PE=1 SV=1	0	151.074	63	18	201	18	317	36.1	5.73	2.87836	0.00538905	1.82132e+08	5.24243e+08	1.15613e+08	1.8505e+08	1.51934e+08	2.2588e+08	2.32185e+08	4.97189e+08	4.06439e+08	3.10006e+08	8.24391e+08	5.83191e+08
High	P43251	BTD	Biotinidase OS=Homo sapiens OX=9606 GN=BTD PE=1 SV=2	0	19.654	9	4	7	4	543	61.1	6.25	2.86176	0.00554991	1.89448e+06	5.42155e+06	2.70199e+06	1.02044e+06	3.29398e+06	6108.38	2.44989e+06	7.09402e+06	6.95386e+06	5.09537e+06	4.67558e+06	3.28889e+06
High	P04004	VTN	Vitronectin OS=Homo sapiens OX=9606 GN=VTN PE=1 SV=1	0	105.976	31	12	139	12	478	54.3	5.8	1.59816	0.00579693	9.02966e+07	1.44308e+08	8.6121e+07	1.09264e+08	1.02011e+08	6.31973e+07	9.08889e+07	1.73961e+08	1.14264e+08	1.44405e+08	1.20321e+08	1.68589e+08
High	P08519	LPA	Apolipoprotein(a) OS=Homo sapiens OX=9606 GN=LPA PE=1 SV=1	0	131.369	30	19	117	19	4548	501	5.88	1.75951	0.00590369	6.90622e+07	1.21515e+08	7.35966e+07	1.05304e+08	8.01548e+07	6.33759e+07	2.28797e+07	1.08157e+08	1.1532e+08	1.30865e+08	1.28356e+08	1.2488e+08
High	P01024	C3	Complement C3 OS=Homo sapiens OX=9606 GN=C3 PE=1 SV=2	0	1214	77	100	1940	100	1663	187	6.4	1.535	0.00635545	4.72201e+09	7.2483e+09	5.10423e+09	5.68809e+09	3.45742e+09	4.52605e+09	4.83425e+09	6.28305e+09	5.77156e+09	8.71403e+09	8.45614e+09	7.01673e+09
High	P01042	KNG1	Kininogen-1 OS=Homo sapiens OX=9606 GN=KNG1 PE=1 SV=2	0	117.003	32	20	146	20	644	71.9	6.81	1.67373	0.00676162	1.20492e+08	2.01671e+08	1.00863e+08	1.26216e+08	1.24605e+08	1.08619e+08	1.42156e+08	2.44569e+08	2.00321e+08	2.44851e+08	1.30112e+08	1.88503e+08
High	P04217	A1BG	Alpha-1B-glycoprotein OS=Homo sapiens OX=9606 GN=A1BG PE=1 SV=4	0	136.314	48	14	169	14	495	54.2	5.86	1.73022	0.00693482	9.73196e+07	1.68384e+08	1.06172e+08	8.18485e+07	1.01397e+08	5.35355e+07	1.43645e+08	2.09142e+08	1.48807e+08	1.80724e+08	1.69192e+08	1.34056e+08
High	P35580	MYH10	Myosin-10 OS=Homo sapiens OX=9606 GN=MYH10 PE=1 SV=3	0	7.379	1	2	2	2	1976	228.9	5.54	62.3315	0.00720545	6108.38	380744	6108.38	6108.38	6108.38	6108.38	6108.38	485605	353408	636510	6108.38	422091
High	Q8WUM4	PDCD6IP	Programmed cell death 6-interacting protein OS=Homo sapiens OX=9606 GN=PDCD6IP PE=1 SV=1	0	41.777	13	11	31	11	868	96	6.52	5.79722	0.0088901	752631	4.36316e+06	2.12147e+06	546300	145985	372903	576501	6.96015e+06	4.69283e+06	818894	4.54513e+06	4.79881e+06
High	P55058	PLTP	Phospholipid transfer protein OS=Homo sapiens OX=9606 GN=PLTP PE=1 SV=1	0	14.343	10	5	13	5	493	54.7	7.01	3.6968	0.00949705	6.57476e+06	2.43056e+07	1.13397e+06	1.34853e+06	645309	1.90445e+07	1.07015e+07	2.46754e+07	1.78896e+07	1.60121e+07	3.73732e+07	2.55775e+07
High	P06681	C2	Complement C2 OS=Homo sapiens OX=9606 GN=C2 PE=1 SV=2	0	85.169	25	16	75	16	752	83.2	7.42	2.22559	0.0101335	4.38338e+07	9.7556e+07	5.41098e+07	4.52886e+07	3.39338e+07	1.34715e+07	7.23652e+07	9.62668e+07	7.99941e+07	7.86878e+07	1.46707e+08	8.61238e+07
High	P05160	F13B	Coagulation factor XIII B chain OS=Homo sapiens OX=9606 GN=F13B PE=1 SV=3	0	74.607	23	12	57	12	661	75.5	6.39	1.58438	0.0103482	1.38977e+07	2.20193e+07	1.3715e+07	1.49356e+07	1.10698e+07	1.29287e+07	1.68394e+07	1.94132e+07	1.95407e+07	2.32384e+07	3.02052e+07	1.76988e+07
High	A0A075B6K4	IGLV3-10	Immunoglobulin lambda variable 3-10 OS=Homo sapiens OX=9606 GN=IGLV3-10 PE=3 SV=2	0	21.731	28	3	26	2	115	12.4	4.83	0.71409	0.011039	1.41608e+08	1.01121e+08	1.14066e+08	1.52962e+08	1.63191e+08	1.23164e+08	154658538	7.80122e+07	1.23796e+08	1.06572e+08	9.24288e+07	1.04797e+08
Medium	A0A075B6J6	IGLV3-22	Immunoglobulin lambda variable 3-22 OS=Homo sapiens OX=9606 GN=IGLV3-22 PE=3 SV=1	0.012	2.261	14	1	7	1	115	12.5	4.09	1.56465	0.0110531	2.00714e+08	3.14047e+08	2.4407e+08	2.10237e+08	1.78008e+08	1.11184e+08	260070335	4.00979e+08	2.94889e+08	2.94485e+08	3.0148e+08	2.78403e+08
High	P01011	SERPINA3	Alpha-1-antichymotrypsin OS=Homo sapiens OX=9606 GN=SERPINA3 PE=1 SV=2	0	132.351	41	14	173	14	423	47.6	5.52	1.44787	0.0112681	1.93641e+08	2.80366e+08	2.38073e+08	1.87368e+08	1.67118e+08	2.1903e+08	1.56614e+08	3.6501e+08	2.70555e+08	2.46737e+08	2.54768e+08	2.64761e+08
High	P04114	APOB	Apolipoprotein B-100 OS=Homo sapiens OX=9606 GN=APOB PE=1 SV=2	0	1645.88	53	196	2055	196	4563	515.3	7.05	2.00166	0.0113706	1.49485e+09	2.99218e+09	1.54537e+09	1.70315e+09	1.27646e+09	1.56031e+09	1.38896e+09	2.28024e+09	1.95918e+09	3.01956e+09	4.57095e+09	3.13099e+09
High	P04432	IGKV1-39; IGKV1D-39	Immunoglobulin kappa variable 1D-39 OS=Homo sapiens OX=9606 GN=IGKV1D-39 PE=3 SV=2	0	30.378	34	3	87	1	117	12.7	8.66	1.53438	0.0124217	3.91484e+07	6.00686e+07	4.93627e+07	2.98345e+07	3.84092e+07	3.27193e+07	45416380	5.90255e+07	7.01516e+07	4.77757e+07	7.43045e+07	4.90857e+07
High	P55056	APOC4; APOC4-APOC2	Apolipoprotein C-IV OS=Homo sapiens OX=9606 GN=APOC4 PE=1 SV=1	0	16.464	34	4	19	4	127	14.5	8.92	3.8405	0.0124801	4.87725e+06	1.87311e+07	5.18985e+06	7.54148e+06	6.54581e+06	6108.38	5.103e+06	2.79417e+07	1.52261e+07	1.6715e+07	6.12825e+06	2.76444e+07
High	P62805	HIST1H4A; HIST1H4F; HIST1H4D; HIST1H4J; HIST2H4A; HIST2H4B; HIST1H4H; HIST1H4C; HIST4H4; HIST1H4E; HIST1H4I; HIST1H4B; HIST1H4K; HIST1H4L	Histone H4 OS=Homo sapiens OX=9606 GN=HIST1H4A PE=1 SV=2	0	24.649	50	5	35	5	103	11.4	11.36	3.52395	0.0126325	9.85921e+06	3.47433e+07	5.34459e+06	6108.38	3.17918e+06	1.92951e+07	21471061	3.02467e+07	2.04985e+07	3.17273e+07	5.89512e+07	3.22929e+07
High	P05156	CFI	Complement factor I OS=Homo sapiens OX=9606 GN=CFI PE=1 SV=2	0	133.734	39	19	144	19	583	65.7	7.5	1.84799	0.0127832	5.75407e+07	1.06335e+08	5.47501e+07	6.61064e+07	5.52537e+07	2.66238e+07	8.49696e+07	1.11301e+08	1.13633e+08	1.43284e+08	7.10647e+07	9.23897e+07
High	Q8NI99	ANGPTL6	Angiopoietin-related protein 6 OS=Homo sapiens OX=9606 GN=ANGPTL6 PE=1 SV=1	0	96.642	39	12	48	12	470	51.7	8.53	4.02378	0.0134865	4.44288e+06	1.78772e+07	2.56029e+06	835223	3.55377e+06	3.26116e+06	1.2004e+07	7.39871e+06	2.70748e+07	2.5794e+07	1.26215e+07	1.64968e+07
High	P02656	APOC3	Apolipoprotein C-III OS=Homo sapiens OX=9606 GN=APOC3 PE=1 SV=1	0	13.749	34	3	23	3	99	10.8	5.41	2.73039	0.013991	7.05598e+07	1.92656e+08	8.82291e+07	5.51556e+07	4.88439e+07	8.59967e+07	7.45738e+07	1.73176e+08	1.18513e+08	1.34716e+08	3.33306e+08	2.03569e+08
High	P01031	C5	Complement C5 OS=Homo sapiens OX=9606 GN=C5 PE=1 SV=4	0	347.533	36	50	436	50	1676	188.2	6.52	1.77708	0.014229	1.64917e+08	2.93071e+08	1.94917e+08	1.93766e+08	1.06891e+08	1.53497e+08	1.75515e+08	2.63939e+08	1.9314e+08	4.22209e+08	3.14131e+08	2.71938e+08
High	P02743	APCS	Serum amyloid P-component OS=Homo sapiens OX=9606 GN=APCS PE=1 SV=2	0	34.089	29	6	60	6	223	25.4	6.54	1.97258	0.01498	8.13143e+07	1.60399e+08	8.15346e+07	7.45463e+07	6.48512e+07	4.84504e+07	137189087	1.3829e+08	1.32914e+08	2.15319e+08	2.04324e+08	1.11146e+08
High	P02655	APOC2	Apolipoprotein C-II OS=Homo sapiens OX=9606 GN=APOC2 PE=1 SV=1	0	31.234	50	4	51	4	101	11.3	4.72	4.55311	0.0150884	4.20659e+07	1.91531e+08	3.88096e+07	3.24581e+07	5.24187e+07	4.29058e+07	4.37375e+07	2.18366e+08	4.51861e+07	1.29134e+08	3.28699e+08	2.3627e+08
High	P01593	IGKV1D-33	Immunoglobulin kappa variable 1D-33 OS=Homo sapiens OX=9606 GN=IGKV1D-33 PE=1 SV=2	0	51.276	34	2	29	2	117	12.8	4.78	1.44508	0.0157494	2.55624e+07	3.69398e+07	2.79484e+07	2.45956e+07	2.70208e+07	3.10492e+07	1.71978e+07	4.3911e+07	4.17826e+07	2.90103e+07	3.86346e+07	3.13603e+07
High	P19440	GGT1	Glutathione hydrolase 1 proenzyme OS=Homo sapiens OX=9606 GN=GGT1 PE=1 SV=2	0	21.26	13	7	15	7	569	61.4	7.12	31.687	0.0157707	193600	6.13459e+06	6108.38	593538	6108.38	6108.38	356135	8.57588e+06	2.87918e+06	521397	1.11876e+07	7.50882e+06
High	P80108	GPLD1	Phosphatidylinositol-glycan-specific phospholipase D OS=Homo sapiens OX=9606 GN=GPLD1 PE=1 SV=3	0	49.214	12	8	40	8	840	92.3	6.37	2.0553	0.0160152	3.83008e+06	7.87195e+06	3.32104e+06	3.22137e+06	5.05913e+06	3.71507e+06	3833798	6.87274e+06	3.95186e+06	1.12436e+07	1.00991e+07	7.19243e+06
High	P69905	HBA2; HBA1	Hemoglobin subunit alpha OS=Homo sapiens OX=9606 GN=HBA1 PE=1 SV=2	0	211.817	96	10	465	10	142	15.2	8.68	1.7298	0.0160177	1.33136e+09	2.30298e+09	1.58076e+09	9.80245e+08	8.81633e+08	1.22381e+09	1.99035e+09	1.87039e+09	1.86039e+09	1.9903e+09	2.9986e+09	2.79521e+09
High	P02654	APOC1	Apolipoprotein C-I OS=Homo sapiens OX=9606 GN=APOC1 PE=1 SV=1	0	14.782	35	4	50	4	83	9.3	8.47	1.87402	0.016809	7.65484e+07	1.43454e+08	6.11297e+07	8.70851e+07	6.23749e+07	5.68608e+07	1.15292e+08	1.30942e+08	1.16612e+08	1.10353e+08	2.17393e+08	1.41969e+08
High	P08473	MME	Neprilysin OS=Homo sapiens OX=9606 GN=MME PE=1 SV=2	0	76.298	23	15	42	15	750	85.5	5.73	126.254	0.0174432	115428	1.45732e+07	6108.38	6108.38	6108.38	6108.38	552705	2.90982e+07	9.12567e+06	3.02588e+06	2.25769e+07	9.03958e+06
High	P01871	IGHM	Immunoglobulin heavy constant mu OS=Homo sapiens OX=9606 GN=IGHM PE=1 SV=4	0	557.631	76	36	4230	36	453	49.4	6.77	0.81013	0.0175869	6.83414e+10	5.53657e+10	6.56077e+10	6.39084e+10	6.90924e+10	8.13725e+10	6.17262e+10	5.65603e+10	5.96834e+10	4.77588e+10	6.17832e+10	5.10425e+10
High	Q13790	APOF	Apolipoprotein F OS=Homo sapiens OX=9606 GN=APOF PE=1 SV=2	0	11.209	8	2	11	2	326	35.4	5.64	0.17338	0.018459	757899	131402	374316	439473	501824	1.17261e+06	1.30128e+06	6108.38	6108.38	276475	362208	6108.38
High	P01019	AGT	Angiotensinogen OS=Homo sapiens OX=9606 GN=AGT PE=1 SV=1	0	71.627	28	10	83	10	485	53.1	6.32	0.91002	0.0185115	1.03711e+08	9.43789e+07	1.04462e+08	9.96911e+07	9.66272e+07	1.06845e+08	1.10928e+08	9.80197e+07	9.40104e+07	8.79774e+07	9.84403e+07	9.34465e+07
High	O00187	MASP2	Mannan-binding lectin serine protease 2 OS=Homo sapiens OX=9606 GN=MASP2 PE=1 SV=4	0	21.3	11	6	30	6	686	75.7	5.63	1.57601	0.0185272	9.02384e+06	1.42216e+07	8.28599e+06	7.33522e+06	9.96048e+06	8.83817e+06	10699320	1.24459e+07	1.05443e+07	1.30623e+07	2.02888e+07	1.47669e+07
High	Q16777	HIST2H2AC	Histone H2A type 2-C OS=Homo sapiens OX=9606 GN=HIST2H2AC PE=1 SV=4	0	15.406	27	3	25	3	129	14	10.9	2.51326	0.0187873	5.40199e+06	1.35766e+07	3.43509e+06	2.07674e+06	6.17205e+06	2.17296e+06	1.31531e+07	1.16839e+07	8.52951e+06	1.86589e+07	1.69824e+07	1.20284e+07
High	A0A0J9YX35	IGHV3-64D	Immunoglobulin heavy variable 3-64D OS=Homo sapiens OX=9606 GN=IGHV3-64D PE=3 SV=1	0	19.345	35	3	48	3	117	12.8	7.85	0.75964	0.0189698	1.14576e+08	8.7036e+07	1.25862e+08	9.86882e+07	1.03862e+08	1.26104e+08	118361725	9.2186e+07	1.14227e+08	7.84829e+07	7.61213e+07	7.41625e+07
High	P04406	GAPDH	Glyceraldehyde-3-phosphate dehydrogenase OS=Homo sapiens OX=9606 GN=GAPDH PE=1 SV=3	0	67.39	34	8	45	8	335	36	8.46	2.7694	0.019307	3.22544e+06	8.93254e+06	3.19499e+06	4.40114e+06	2.04862e+06	1.11058e+06	5.37186e+06	1.01242e+07	3.35653e+06	1.4116e+07	1.00953e+07	6.97072e+06
High	P01718	IGLV3-27	Immunoglobulin lambda variable 3-27 OS=Homo sapiens OX=9606 GN=IGLV3-27 PE=1 SV=2	0	12.86	19	2	29	1	113	12.2	5.01	0.44237	0.0208897	1.54633e+07	6.84053e+06	6.33048e+06	1.75469e+07	1.70245e+07	1.59494e+07	20465010	9.17523e+06	8.53735e+06	1.00258e+07	6108.38	6.4582e+06
High	O75636	FCN3	Ficolin-3 OS=Homo sapiens OX=9606 GN=FCN3 PE=1 SV=2	0	95.858	44	10	117	10	299	32.9	6.67	1.50026	0.0212101	1.17967e+08	1.76981e+08	1.25268e+08	8.49485e+07	7.53358e+07	1.40364e+08	163917484	2.10185e+08	1.79543e+08	1.50419e+08	1.95783e+08	1.48977e+08
High	P02042	HBD	Hemoglobin subunit delta OS=Homo sapiens OX=9606 GN=HBD PE=1 SV=2	0	114.526	79	13	261	7	147	16	8.05	1.6367	0.0212526	2.9846e+09	4.88489e+09	3.2485e+09	2.32235e+09	2.33846e+09	2.99116e+09	4.02253e+09	4.31615e+09	3.77152e+09	4.01088e+09	6.95411e+09	5.37181e+09
High	Q9BXJ4	C1QTNF3	Complement C1q tumor necrosis factor-related protein 3 OS=Homo sapiens OX=9606 GN=C1QTNF3 PE=1 SV=1	0	12.44	8	2	16	2	246	27	6.52	0.58385	0.0213712	4.0617e+06	2.37144e+06	3.41596e+06	6.1306e+06	3.38038e+06	3.87974e+06	3.50182e+06	1.89107e+06	3.4405e+06	2.05607e+06	2.23286e+06	2.23672e+06
High	P0DJI9	SAA2	Serum amyloid A-2 protein OS=Homo sapiens OX=9606 GN=SAA2 PE=1 SV=1	0	10.701	19	2	8	2	122	13.5	9.14	7.83326	0.0215756	87261.6	683543	411875	6108.38	6108.38	6108.38	6108.38	700064	754638	746761	1.21014e+06	6108.38
High	P21926	CD9	CD9 antigen OS=Homo sapiens OX=9606 GN=CD9 PE=1 SV=4	0	24.438	15	3	16	3	228	25.4	7.15	0.38794	0.0217601	1.8895e+07	7.33004e+06	1.96601e+07	1.40109e+07	1.48993e+07	2.29223e+07	2.29823e+07	6108.38	1.87869e+07	1.24992e+07	1.43871e+06	3.91934e+06
High	P13987	CD59	CD59 glycoprotein OS=Homo sapiens OX=9606 GN=CD59 PE=1 SV=1	0	12.659	19	3	11	3	128	14.2	6.48	465.121	0.0223273	6108.38	2.84114e+06	6108.38	6108.38	6108.38	6108.38	6108.38	4.74962e+06	5.37707e+06	1.42855e+06	6108.38	2.64436e+06
High	P08195	SLC3A2	4F2 cell-surface antigen heavy chain OS=Homo sapiens OX=9606 GN=SLC3A2 PE=1 SV=3	0	10.701	4	2	5	2	630	68	5.01	0.14661	0.0224609	1.51749e+06	222485	533123	2.46146e+06	930765	1.16866e+06	2.49345e+06	6108.38	6108.38	6108.38	6108.38	1.08799e+06
High	P01023	A2M	Alpha-2-macroglobulin OS=Homo sapiens OX=9606 GN=A2M PE=1 SV=3	0	1345.34	75	86	8083	77	1474	163.2	6.46	0.79726	0.024444	6.40669e+10	5.10778e+10	6.51471e+10	6.857e+10	6.45071e+10	5.42516e+10	6.78586e+10	4.08822e+10	4.89039e+10	4.91413e+10	6.5083e+10	5.13784e+10
High	P68871	HBB	Hemoglobin subunit beta OS=Homo sapiens OX=9606 GN=HBB PE=1 SV=2	0	180.138	95	13	399	7	147	16	7.28	1.48285	0.0248216	2.84217e+09	4.2145e+09	2.86363e+09	2.36747e+09	2.2628e+09	2.6022e+09	4.11473e+09	3.52478e+09	3.68805e+09	3.62864e+09	5.1063e+09	5.12474e+09
High	P05556	ITGB1	Integrin beta-1 OS=Homo sapiens OX=9606 GN=ITGB1 PE=1 SV=2	0	27.522	10	7	30	7	798	88.4	5.39	3.17378	0.0250833	930585	2.95347e+06	1.09858e+06	755845	6108.38	6108.38	2.78629e+06	3.98113e+06	3.56083e+06	1.00458e+06	3.52444e+06	2.69637e+06
High	P05106	ITGB3	Integrin beta-3 OS=Homo sapiens OX=9606 GN=ITGB3 PE=1 SV=2	0	102.884	26	17	105	17	788	87	5.24	1.82208	0.0260188	1.2499e+07	2.27741e+07	1.44263e+07	9.74035e+06	8.95534e+06	8.49382e+06	2.0879e+07	3.11358e+07	2.57237e+07	1.81077e+07	1.43723e+07	2.45311e+07
High	P22792	CPN2	Carboxypeptidase N subunit 2 OS=Homo sapiens OX=9606 GN=CPN2 PE=1 SV=3	0	84.769	28	11	88	11	545	60.5	5.99	1.75943	0.0261308	2.23883e+07	3.93906e+07	3.35627e+07	3.35452e+07	1.01682e+07	1.75697e+07	17095555	2.99254e+07	2.98031e+07	4.81861e+07	4.75533e+07	4.14851e+07
High	P27169	PON1	Serum paraoxonase/arylesterase 1 OS=Homo sapiens OX=9606 GN=PON1 PE=1 SV=3	0	43.115	37	9	52	8	355	39.7	5.22	1.41072	0.02681	2.87454e+07	4.05518e+07	2.91177e+07	2.92335e+07	2.35931e+07	2.88044e+07	3.29782e+07	3.40073e+07	3.28758e+07	5.22637e+07	4.86517e+07	3.49606e+07
High	P19652	ORM2	Alpha-1-acid glycoprotein 2 OS=Homo sapiens OX=9606 GN=ORM2 PE=1 SV=2	0	73.155	44	8	112	5	201	23.6	5.11	1.2843	0.0273679	5.40606e+08	6.94302e+08	5.01852e+08	5.14124e+08	5.13517e+08	4.96168e+08	677369047	8.69787e+08	6.68428e+08	6.82066e+08	6.10149e+08	6.41082e+08
High	Q658P3	STEAP3	Metalloreductase STEAP3 OS=Homo sapiens OX=9606 GN=STEAP3 PE=1 SV=2	0	43.919	16	7	50	7	488	54.6	8.6	2.07446	0.0278347	6.94964e+06	1.44167e+07	5.90889e+06	7.06088e+06	4.54685e+06	4.43902e+06	1.27926e+07	1.84535e+07	1.89474e+07	6.00751e+06	1.46154e+07	1.40598e+07
High	Q9Y315	DERA	Deoxyribose-phosphate aldolase OS=Homo sapiens OX=9606 GN=DERA PE=1 SV=2	0	37.24	24	6	28	6	318	35.2	8.94	5.29482	0.0279956	577273	3.05656e+06	1.3978e+06	6108.38	6108.38	6108.38	1.47025e+06	4.18159e+06	5.59939e+06	3.05155e+06	873199	1.57707e+06
High	P00450	CP	Ceruloplasmin OS=Homo sapiens OX=9606 GN=CP PE=1 SV=1	0	496.294	52	40	464	40	1065	122.1	5.72	1.40678	0.0283424	4.89281e+08	6.88311e+08	5.60569e+08	6.13429e+08	3.85599e+08	3.02353e+08	5.84454e+08	6.83744e+08	6.21762e+08	8.29356e+08	7.20665e+08	5.8603e+08
High	P15144	ANPEP	Aminopeptidase N OS=Homo sapiens OX=9606 GN=ANPEP PE=1 SV=4	0	169.718	39	30	150	30	967	109.5	5.48	7.56946	0.0311532	1.39625e+07	1.05689e+08	9.81682e+06	6.21207e+06	1.65729e+07	1.02748e+07	2.69361e+07	1.1632e+08	7.33315e+07	5.05703e+07	2.37102e+08	5.11205e+07
High	P31946	YWHAB	14-3-3 protein beta/alpha OS=Homo sapiens OX=9606 GN=YWHAB PE=1 SV=3	0	18.683	15	4	28	2	246	28.1	4.83	3.14876	0.032715	508874	1.60232e+06	6108.38	943725	6108.38	1.03093e+06	557500	1.05304e+06	2.3948e+06	1.1692e+06	833304	2.56127e+06
High	P01817	IGHV2-5	Immunoglobulin heavy variable 2-5 OS=Homo sapiens OX=9606 GN=IGHV2-5 PE=1 SV=2	0	40.475	32	2	34	2	119	13.2	8.29	0.56116	0.0330471	5.27844e+07	2.96204e+07	6.18382e+07	3.79436e+07	7.5423e+07	3.2536e+07	5.61813e+07	2.9695e+07	4.01553e+07	3.39412e+07	1.36282e+07	3.06822e+07
High	O43895	XPNPEP2	Xaa-Pro aminopeptidase 2 OS=Homo sapiens OX=9606 GN=XPNPEP2 PE=1 SV=3	0	19.239	6	3	8	3	674	75.6	6.04	1.44286	0.033396	1.62704e+07	2.3476e+07	1.69739e+07	1.50551e+07	1.07156e+07	2.0866e+07	1.77416e+07	1.8555e+07	2.93451e+07	2.04459e+07	2.85e+07	2.0534e+07
High	P06858	LPL	Lipoprotein lipase OS=Homo sapiens OX=9606 GN=LPL PE=1 SV=1	0.01	2.382	2	1	1	1	475	53.1	8.15	1.3764	0.0338635	8.49438e+06	1.16917e+07	8.28987e+06	9.69145e+06	6.62194e+06	1.11661e+07	6.70255e+06	9.31099e+06	1.02949e+07	1.30239e+07	1.42532e+07	1.15754e+07
High	Q15166	PON3	Serum paraoxonase/lactonase 3 OS=Homo sapiens OX=9606 GN=PON3 PE=1 SV=3	0	7.446	8	3	6	2	354	39.6	5.41	1.48597	0.0343505	5.81696e+06	8.64382e+06	4.30125e+06	5.32942e+06	5.97363e+06	3.89529e+06	9.58521e+06	1.00193e+07	7.19054e+06	8.57019e+06	8.42856e+06	9.01052e+06
High	Q14624	ITIH4	Inter-alpha-trypsin inhibitor heavy chain H4 OS=Homo sapiens OX=9606 GN=ITIH4 PE=1 SV=4	0	242.107	40	27	291	27	930	103.3	6.98	1.31023	0.0346839	1.2538e+08	1.64277e+08	1.3485e+08	1.61118e+08	9.28601e+07	1.12568e+08	1.25506e+08	1.53397e+08	1.46495e+08	1.96946e+08	1.79446e+08	1.451e+08
High	P02675	FGB	Fibrinogen beta chain OS=Homo sapiens OX=9606 GN=FGB PE=1 SV=2	0	506.082	61	26	786	26	491	55.9	8.27	1.58982	0.0355553	3.36358e+09	5.34748e+09	3.63783e+09	3.66823e+09	2.14154e+09	3.29123e+09	4.07909e+09	5.0132e+09	2.94198e+09	6.46664e+09	7.08201e+09	5.23358e+09
High	P07360	C8G	Complement component C8 gamma chain OS=Homo sapiens OX=9606 GN=C8G PE=1 SV=3	0	81.782	50	7	48	7	202	22.3	8.31	1.72899	0.0359641	1.13763e+07	1.96696e+07	7.41774e+06	1.58793e+07	9.66057e+06	7.82909e+06	1.60949e+07	2.1238e+07	1.42925e+07	2.7829e+07	1.32554e+07	2.1733e+07
High	O00560	SDCBP	Syntenin-1 OS=Homo sapiens OX=9606 GN=SDCBP PE=1 SV=1	0	30.629	21	4	28	4	298	32.4	7.53	2.01812	0.0373838	4.90848e+06	9.90592e+06	6.96488e+06	8.18841e+06	5.49669e+06	1.41287e+06	2.47956e+06	1.30183e+07	8.25283e+06	7.25377e+06	6.84233e+06	1.41623e+07
High	P11233	RALA	Ras-related protein Ral-A OS=Homo sapiens OX=9606 GN=RALA PE=1 SV=1	0	9.637	16	3	13	3	206	23.6	7.11	4.41577	0.0390439	323636	1.4291e+06	6108.38	264205	309381	6108.38	1.03238e+06	2.75742e+06	1.52496e+06	416155	1.68831e+06	758667
High	Q8WZ73	RFFL	E3 ubiquitin-protein ligase rififylin OS=Homo sapiens OX=9606 GN=RFFL PE=1 SV=1	0.005	3.574	3	1	3	1	363	40.5	5.48	2503.08	0.0400529	6108.38	1.52897e+07	6108.38	6108.38	6108.38	6108.38	6108.38	2.57754e+07	6108.38	2.59338e+07	6108.38	2.47272e+07
High	P00734	F2	Prothrombin OS=Homo sapiens OX=9606 GN=F2 PE=1 SV=2	0	197.372	47	23	192	23	622	70	5.9	1.58761	0.0401295	1.45637e+08	2.31215e+08	1.67455e+08	2.04302e+08	1.00978e+08	1.3985e+08	1.15602e+08	2.45724e+08	1.79934e+08	3.21921e+08	1.53782e+08	2.54716e+08
High	Q14520	HABP2	Hyaluronan-binding protein 2 OS=Homo sapiens OX=9606 GN=HABP2 PE=1 SV=1	0	27.438	12	6	36	6	560	62.6	6.54	1.97998	0.0402308	2.46058e+06	4.87191e+06	3.82192e+06	4.28592e+06	934554	1.87047e+06	1.39006e+06	6.08949e+06	6.85359e+06	2.97003e+06	4.75787e+06	3.68856e+06
High	P28072	PSMB6	Proteasome subunit beta type-6 OS=Homo sapiens OX=9606 GN=PSMB6 PE=1 SV=4	0	9.561	13	3	10	3	239	25.3	4.92	2.11636	0.0404052	2.11819e+06	4.48285e+06	1.93843e+06	2.39961e+06	1.85548e+06	1.4518e+06	2.94564e+06	4.53785e+06	2.88959e+06	2.7875e+06	7.94249e+06	4.25682e+06
High	P02794	FTH1	Ferritin heavy chain OS=Homo sapiens OX=9606 GN=FTH1 PE=1 SV=2	0	46.356	58	8	42	8	183	21.2	5.55	4.81359	0.0405058	1.15302e+06	5.55018e+06	707249	475889	6108.38	1.47338e+06	3.10249e+06	1.0448e+07	7.98311e+06	1.01723e+06	5.67741e+06	2.62517e+06
High	Q08722	CD47	Leukocyte surface antigen CD47 OS=Homo sapiens OX=9606 GN=CD47 PE=1 SV=1	0	11.619	9	3	18	3	323	35.2	7.21	2.19985	0.0417381	1.9301e+06	4.24592e+06	4.52915e+06	302647	2.46215e+06	2.35043e+06	6108.38	4.35911e+06	3.64955e+06	3.22199e+06	6.04145e+06	3.95749e+06
High	P03950	ANG	Angiogenin OS=Homo sapiens OX=9606 GN=ANG PE=1 SV=1	0.005	3.115	6	1	2	1	147	16.5	9.64	65.1669	0.0417936	6108.38	398065	6108.38	6108.38	6108.38	6108.38	6108.38	735342	579408	6108.38	6108.38	663357
High	P12259	F5	Coagulation factor V OS=Homo sapiens OX=9606 GN=F5 PE=1 SV=4	0	135.634	14	28	173	28	2224	251.5	6.05	1.44102	0.0421434	3.92581e+07	5.65719e+07	4.53627e+07	4.07404e+07	3.61687e+07	2.65107e+07	4.75081e+07	4.22676e+07	5.25287e+07	5.09039e+07	7.87408e+07	5.84186e+07
High	O43866	CD5L	CD5 antigen-like OS=Homo sapiens OX=9606 GN=CD5L PE=1 SV=1	0	220.26	59	19	378	19	347	38.1	5.47	0.6718	0.0422316	5.7191e+09	3.84208e+09	6.19345e+09	4.82415e+09	6.63447e+09	5.68735e+09	5.25606e+09	4.53531e+09	5.48428e+09	3.76841e+09	1.25001e+09	4.17239e+09
High	A0A0B4J1X5	IGHV3-74	Immunoglobulin heavy variable 3-74 OS=Homo sapiens OX=9606 GN=IGHV3-74 PE=3 SV=1	0	25.893	35	3	83	1	117	12.8	8.66	0.44696	0.0424311	381843	170668	459745	431372	216067	499278	302753	298152	329034	213935	6108.38	6108.38
High	A0A075B6K6	IGLV4-3	Immunoglobulin lambda variable 4-3 OS=Homo sapiens OX=9606 GN=IGLV4-3 PE=3 SV=1	0	7.634	8	1	14	1	122	13.3	5.71	0.49283	0.0440807	7.73911e+06	3.81407e+06	4.57577e+06	6.51912e+06	1.33017e+07	6.93818e+06	7360786	3.10152e+06	5.01825e+06	2.26341e+06	6.06762e+06	2.61955e+06
High	Q8N5I2	ARRDC1	Arrestin domain-containing protein 1 OS=Homo sapiens OX=9606 GN=ARRDC1 PE=1 SV=1	0.005	3.527	5	2	4	2	433	46	7.02	4.51386	0.0474554	145921	658668	6108.38	6108.38	705172	6108.38	6108.38	932785	483695	336294	1.17966e+06	360902
High	P25786	PSMA1	Proteasome subunit alpha type-1 OS=Homo sapiens OX=9606 GN=PSMA1 PE=1 SV=1	0	25.776	27	7	42	7	263	29.5	6.61	3.23674	0.0480028	1.25524e+06	4.06288e+06	498947	704468	821674	1.35164e+06	2.89947e+06	3.16948e+06	2.33414e+06	1.78842e+06	7.97122e+06	5.05116e+06
High	A0A0A0MT36	LOC652775; IGKV6D-21	Immunoglobulin kappa variable 6D-21 OS=Homo sapiens OX=9606 GN=IGKV6D-21 PE=3 SV=1	0	36.288	34	3	39	1	114	12.3	7.28	0.65382	0.0489106	1.14535e+08	7.48855e+07	1.12198e+08	9.97335e+07	1.08373e+08	1.74846e+08	77521590	7.11361e+07	9.26657e+07	6.04045e+07	7.11779e+07	7.90431e+07
Medium	A0A087WSZ0	IGKV1D-8	Immunoglobulin kappa variable 1D-8 OS=Homo sapiens OX=9606 GN=IGKV1D-8 PE=3 SV=6	0.032	1.841	16	1	2	1	117	12.8	7.74	6.46348	0.0490101	97884.7	632676	6108.38	6108.38	6108.38	6108.38	464990	818834	1.2635e+06	376149	6108.38	698787
High	Q16610	ECM1	Extracellular matrix protein 1 OS=Homo sapiens OX=9606 GN=ECM1 PE=1 SV=2	0	107.996	42	19	145	19	540	60.6	6.71	1.3571	0.0490866	4.1308e+07	5.60591e+07	5.48583e+07	4.82465e+07	3.45014e+07	2.57616e+07	4.31724e+07	5.34534e+07	4.46268e+07	6.68003e+07	5.39315e+07	6.14832e+07
High	P02790	HPX	Hemopexin OS=Homo sapiens OX=9606 GN=HPX PE=1 SV=2	0	253.111	60	21	355	21	462	51.6	7.02	1.47231	0.0494387	7.6963e+08	1.13313e+09	8.51763e+08	8.5871e+08	7.13732e+08	5.50226e+08	8.73719e+08	1.54097e+09	1.11402e+09	1.30438e+09	6.73873e+08	1.03242e+09
High	P02792	FTL	Ferritin light chain OS=Homo sapiens OX=9606 GN=FTL PE=1 SV=2	0	75.733	51	8	68	8	175	20	5.78	2.57559	0.0504391	1.66944e+07	4.2998e+07	1.78904e+07	2.05495e+06	1.82274e+07	1.52654e+07	3.00339e+07	6.26929e+07	7.00157e+07	1.26084e+07	3.94305e+07	3.02425e+07
High	A0A0A0MRZ9	IGLV5-52	Immunoglobulin lambda variable 5-52 OS=Homo sapiens OX=9606 GN=IGLV5-52 PE=3 SV=1	0	9.41	19	2	9	2	124	13.4	7.91	1.54326	0.0507218	2.65176e+06	4.09235e+06	2.2775e+06	2.02905e+06	4.0889e+06	2.89887e+06	1.96449e+06	3.41058e+06	5.52096e+06	4.97484e+06	3.53196e+06	3.0234e+06
High	Q14254	FLOT2	Flotillin-2 OS=Homo sapiens OX=9606 GN=FLOT2 PE=1 SV=2	0	95.428	42	15	87	15	428	47	5.25	1.77129	0.0507634	1.61303e+07	2.85714e+07	3.12431e+07	1.7721e+07	9.73452e+06	7.12722e+06	14825659	1.81295e+07	2.73568e+07	2.77766e+07	3.94781e+07	3.01161e+07
High	P08185	SERPINA6	Corticosteroid-binding globulin OS=Homo sapiens OX=9606 GN=SERPINA6 PE=1 SV=1	0	30.144	17	6	40	6	405	45.1	6.04	1.55857	0.051433	1.18207e+07	1.84235e+07	8.69098e+06	1.93911e+07	1.11689e+07	1.09365e+07	8916313	1.44818e+07	1.32903e+07	1.98792e+07	2.51308e+07	1.93353e+07
High	Q15485	FCN2	Ficolin-2 OS=Homo sapiens OX=9606 GN=FCN2 PE=1 SV=2	0	58.582	31	8	68	7	313	34	6.77	1.67586	0.0515333	6.76494e+07	1.13371e+08	7.20462e+07	7.37717e+07	7.38391e+07	2.05623e+07	9.80275e+07	1.68506e+08	1.11468e+08	1.04355e+08	7.31174e+07	1.09408e+08
High	P01701	IGLV1-51	Immunoglobulin lambda variable 1-51 OS=Homo sapiens OX=9606 GN=IGLV1-51 PE=1 SV=2	0	20.04	38	3	29	3	117	12.2	7.03	0.8051	0.0515955	3.36334e+08	2.70783e+08	3.91035e+08	2.91426e+08	3.22446e+08	3.82843e+08	2.93918e+08	2.6476e+08	3.05274e+08	2.75633e+08	3.0646e+08	2.01789e+08
High	P06702	S100A9	Protein S100-A9 OS=Homo sapiens OX=9606 GN=S100A9 PE=1 SV=1	0	32.484	50	5	32	5	114	13.2	6.13	2.88049	0.0516563	3.14846e+06	9.06909e+06	2.41342e+06	2.6773e+06	3.10473e+06	6108.38	7.54074e+06	1.67001e+07	9.67887e+06	5.04193e+06	3.75062e+06	1.01739e+07
High	Q08830	FGL1	Fibrinogen-like protein 1 OS=Homo sapiens OX=9606 GN=FGL1 PE=1 SV=3	0	10.932	10	3	6	3	312	36.4	5.87	0.26425	0.0535371	2.58589e+06	683310	1.27435e+06	5.05325e+06	957081	3.99055e+06	1654253	1.27938e+06	573227	789940	6108.38	767898
High	P0C0L5	C4B; C4B_2; LOC100293534	Complement C4-B OS=Homo sapiens OX=9606 GN=C4B PE=1 SV=2	0	793.072	58	72	1177	4	1744	192.6	7.27	1.52917	0.0545304	1.48785e+08	2.27517e+08	1.90261e+08	1.08299e+08	1.15804e+08	9.01355e+07	2.39425e+08	1.95172e+08	1.88026e+08	2.59285e+08	2.92044e+08	2.03057e+08
High	P08603	CFH	Complement factor H OS=Homo sapiens OX=9606 GN=CFH PE=1 SV=4	0	442.123	53	53	513	49	1231	139	6.61	1.69533	0.0552105	3.39837e+08	5.76138e+08	3.3422e+08	3.9206e+08	2.50908e+08	2.74136e+08	4.47863e+08	5.60773e+08	5.17323e+08	9.46172e+08	3.53932e+08	5.02488e+08
High	P61769	B2M	Beta-2-microglobulin OS=Homo sapiens OX=9606 GN=B2M PE=1 SV=1	0	24.611	35	3	20	3	119	13.7	6.52	0.22946	0.0559248	8.01101e+06	1.8382e+06	6108.38	7.51623e+06	1.10672e+07	6.18045e+06	1.52851e+07	6108.38	1.10301e+06	2.3343e+06	5.74149e+06	6108.38
High	P48059	LIMS1	LIM and senescent cell antigen-like-containing domain protein 1 OS=Homo sapiens OX=9606 GN=LIMS1 PE=1 SV=4	0	16.515	14	4	10	4	325	37.2	8.05	2.58626	0.0562145	5.35922e+06	1.38603e+07	391522	6108.38	1.61229e+07	6108.38	1.02694e+07	1.36922e+07	1.29609e+07	1.15456e+07	2.08681e+07	1.02348e+07
High	A0A0J9YXX1	IGHV5-A; IGHV5-10-1	Immunoglobulin heavy variable 5-10-1 OS=Homo sapiens OX=9606 GN=IGHV5-10-1 PE=3 SV=1	0	39.476	47	4	74	2	117	12.8	8.28	0.61987	0.0570138	2.22379e+08	1.37847e+08	2.62197e+08	2.51918e+08	2.23812e+08	2.49976e+08	123993431	6.73128e+07	1.9776e+08	2.10917e+08	1.16458e+08	9.67876e+07
High	P12111	COL6A3	Collagen alpha-3(VI) chain OS=Homo sapiens OX=9606 GN=COL6A3 PE=1 SV=5	0	9.975	1	4	9	4	3177	343.5	6.68	3.11095	0.0586381	639319	1.98889e+06	239195	788908	921679	1.2407e+06	6108.38	1.81709e+06	1.08919e+06	1.82223e+06	4.16388e+06	1.05208e+06
High	P23142	FBLN1	Fibulin-1 OS=Homo sapiens OX=9606 GN=FBLN1 PE=1 SV=4	0	51.123	18	11	42	11	703	77.2	5.22	1.59695	0.0594598	4.00908e+06	6.40228e+06	2.86709e+06	3.72188e+06	2.70769e+06	4.47078e+06	6.27795e+06	5.48826e+06	6.97992e+06	8.68254e+06	3.54928e+06	7.31138e+06
High	Q9BTU6	PI4K2A	Phosphatidylinositol 4-kinase type 2-alpha OS=Homo sapiens OX=9606 GN=PI4K2A PE=1 SV=1	0.009	2.61	2	1	1	1	479	54	8.29	1.38001	0.0603347	3.31124e+06	4.56955e+06	3.87374e+06	2.81192e+06	2.09705e+06	3.36699e+06	4406505	4.06696e+06	4.78581e+06	5.17977e+06	5.56136e+06	3.25382e+06
High	P49281	SLC11A2	Natural resistance-associated macrophage protein 2 OS=Homo sapiens OX=9606 GN=SLC11A2 PE=1 SV=2	0	13.11	5	2	8	2	568	62.2	6.09	4.72704	0.0603807	417634	1.97417e+06	6108.38	6108.38	6108.38	6108.38	2.06374e+06	1.79145e+06	2.61645e+06	1.92079e+06	6108.38	3.53608e+06
High	P01705	IGLV2-23	Immunoglobulin lambda variable 2-23 OS=Homo sapiens OX=9606 GN=IGLV2-23 PE=1 SV=2	0	7.982	14	2	40	2	113	11.9	5.91	0.09469	0.0617375	1.58457e+08	1.50046e+07	3.64526e+08	2.52436e+08	7.2458e+07	1.0186e+08	1.00577e+06	1.99359e+07	2.29934e+06	9.55654e+06	3.47746e+07	8.45667e+06
High	P21730	C5AR1	C5a anaphylatoxin chemotactic receptor 1 OS=Homo sapiens OX=9606 GN=C5AR1 PE=1 SV=2	0	6.301	6	2	6	2	350	39.3	9.01	2.53533	0.0626372	858810	2.17736e+06	972809	1.02121e+06	797558	6108.38	1.49637e+06	1.7011e+06	3.04471e+06	1.1431e+06	3.91488e+06	1.08304e+06
Medium	Q14247	CTTN	Src substrate cortactin OS=Homo sapiens OX=9606 GN=CTTN PE=1 SV=2	0.024	1.967	4	1	2	1	550	61.5	5.4	6.73643	0.0638242	663053	4.46661e+06	6108.38	6108.38	6108.38	6108.38	3290830	3.47486e+06	6108.38	3.80324e+06	1.01674e+07	4.8814e+06
High	P28074	PSMB5	Proteasome subunit beta type-5 OS=Homo sapiens OX=9606 GN=PSMB5 PE=1 SV=3	0.001	5.248	4	1	8	1	263	28.5	6.92	4.95869	0.0646702	223325	1.1074e+06	6108.38	6108.38	6108.38	6108.38	1.09219e+06	6108.38	1.07303e+06	759810	1.97446e+06	1.72359e+06
High	P30273	FCER1G	High affinity immunoglobulin epsilon receptor subunit gamma OS=Homo sapiens OX=9606 GN=FCER1G PE=1 SV=1	0.001	5.491	23	2	3	2	86	9.7	7.12	2.24801	0.0656143	515998	1.15997e+06	6108.38	6108.38	647332	1.48799e+06	432455	1.11051e+06	860167	979753	1.61335e+06	1.23605e+06
High	Q9UHC6	CNTNAP2	Contactin-associated protein-like 2 OS=Homo sapiens OX=9606 GN=CNTNAP2 PE=1 SV=1	0.005	3.424	1	1	2	1	1331	148.1	6.58	0.24259	0.0656877	463072	112335	809739	416771	779717	303023	6108.38	279454	6108.38	6108.38	263895	6108.38
High	A0A075B6K0	IGLV3-16	Immunoglobulin lambda variable 3-16 OS=Homo sapiens OX=9606 GN=IGLV3-16 PE=3 SV=2	0	12.047	18	2	35	1	115	12.5	4.65	0.42211	0.0658399	5.89069e+06	2.48653e+06	5.67245e+06	5.59067e+06	6.87004e+06	9.33422e+06	1.98605e+06	430007	4.38261e+06	5.45647e+06	6108.38	2.15744e+06
High	P00747	PLG	Plasminogen OS=Homo sapiens OX=9606 GN=PLG PE=1 SV=2	0	362.222	61	36	357	36	810	90.5	7.24	1.6045	0.0661176	2.32849e+08	3.73607e+08	2.54822e+08	3.04159e+08	1.90127e+08	1.59111e+08	2.56025e+08	3.99961e+08	3.23833e+08	5.56108e+08	1.82038e+08	4.06095e+08
High	P19823	ITIH2	Inter-alpha-trypsin inhibitor heavy chain H2 OS=Homo sapiens OX=9606 GN=ITIH2 PE=1 SV=2	0	200.184	33	27	272	27	946	106.4	6.86	1.33943	0.0667816	3.06015e+08	4.09885e+08	3.20847e+08	4.03999e+08	2.62029e+08	2.8373e+08	259469210	3.63727e+08	2.70069e+08	4.76164e+08	4.56733e+08	4.82733e+08
High	P02786	TFRC	Transferrin receptor protein 1 OS=Homo sapiens OX=9606 GN=TFRC PE=1 SV=2	0	201.678	43	27	216	27	760	84.8	6.61	1.85424	0.0670387	8.2371e+07	1.52736e+08	8.6465e+07	6.06295e+07	7.48138e+07	3.53191e+07	1.54628e+08	1.80272e+08	2.14524e+08	7.34773e+07	1.87613e+08	1.07794e+08
Medium	P08319	ADH4	Alcohol dehydrogenase 4 OS=Homo sapiens OX=9606 GN=ADH4 PE=1 SV=5	0.039	1.719	4	1	1	1	380	40.2	7.94	37.727	0.0680366	6108.38	230451	6108.38	6108.38	6108.38	6108.38	6108.38	515249	187442	6108.38	437348	6108.38
High	Q8IZP2	ST13P4	Putative protein FAM10A4 OS=Homo sapiens OX=9606 GN=ST13P4 PE=5 SV=1	0	27.198	23	4	13	4	240	27.4	5.08	1.39643	0.0686027	1.35732e+08	1.89541e+08	1.50743e+08	1.75905e+08	8.31271e+07	1.30603e+08	1.38282e+08	1.73971e+08	1.47119e+08	2.03874e+08	2.62615e+08	1.60124e+08
High	Q15389	ANGPT1	Angiopoietin-1 OS=Homo sapiens OX=9606 GN=ANGPT1 PE=1 SV=2	0.001	5.548	3	2	6	2	498	57.5	6.76	0.54571	0.0692403	1.93786e+06	1.0575e+06	1.49533e+06	1.51866e+06	1.61921e+06	3.26274e+06	1.79338e+06	695089	697667	1.69037e+06	550048	1.65434e+06
Medium	P78563	ADARB1	Double-stranded RNA-specific editase 1 OS=Homo sapiens OX=9606 GN=ADARB1 PE=1 SV=1	0.039	1.707	1	1	7	1	741	80.7	9.01	1.54162	0.0696133	8.20801e+06	1.26536e+07	8.54617e+06	1.13064e+07	7.64101e+06	5.51364e+06	8032840	1.08071e+07	8.64917e+06	1.69039e+07	1.75802e+07	9.32784e+06
High	P15814	IGLL1	Immunoglobulin lambda-like polypeptide 1 OS=Homo sapiens OX=9606 GN=IGLL1 PE=1 SV=1	0	23.796	16	2	21	2	213	22.9	10.07	1.65579	0.0706508	5.5753e+06	9.23153e+06	6.03808e+06	7.06363e+06	3.53617e+06	2.37656e+06	8.86207e+06	9.17338e+06	6.00398e+06	6.96898e+06	1.32292e+07	1.07821e+07
High	P16157	ANK1	Ankyrin-1 OS=Homo sapiens OX=9606 GN=ANK1 PE=1 SV=3	0	64.528	9	11	29	11	1881	206.1	6.01	9.56658	0.0719165	69280	662773	6108.38	321966	6108.38	6108.38	6108.38	6108.38	1.21174e+06	6108.38	1.27291e+06	817000
High	P21589	NT5E	5'-nucleotidase OS=Homo sapiens OX=9606 GN=NT5E PE=1 SV=1	0	17.709	6	3	6	3	574	63.3	7.03	2.51625	0.0746164	1.17565e+06	2.95824e+06	6108.38	6108.38	2.24089e+06	1.50447e+06	2120698	1.3017e+06	2.7666e+06	2.62448e+06	5.62907e+06	2.46933e+06
High	P03951	F11	Coagulation factor XI OS=Homo sapiens OX=9606 GN=F11 PE=1 SV=1	0	48.759	22	14	61	14	625	70.1	8.1	1.25927	0.0755898	1.32885e+07	1.67337e+07	1.32366e+07	1.67335e+07	9.72663e+06	1.25317e+07	1.4214e+07	1.66859e+07	1.24983e+07	1.60097e+07	1.91501e+07	1.93247e+07
High	A0A075B6I9	IGLV7-46	Immunoglobulin lambda variable 7-46 OS=Homo sapiens OX=9606 GN=IGLV7-46 PE=3 SV=4	0	7.038	15	2	24	1	117	12.5	7.2	0.81951	0.0766313	4.49407e+08	3.68295e+08	4.17087e+08	3.94707e+08	5.34059e+08	4.36668e+08	4.64517e+08	3.37366e+08	3.65042e+08	3.83018e+08	4.75248e+08	2.80802e+08
High	P20742	PZP	Pregnancy zone protein OS=Homo sapiens OX=9606 GN=PZP PE=1 SV=4	0	285.702	34	37	836	28	1482	163.8	6.38	0.57756	0.0775659	6.60896e+07	3.81708e+07	7.23982e+07	1.12736e+08	3.3004e+07	5.29614e+07	5.9348e+07	3.56464e+07	4.74453e+07	3.37709e+07	4.6008e+07	2.79831e+07
High	P60953	CDC42	Cell division control protein 42 homolog OS=Homo sapiens OX=9606 GN=CDC42 PE=1 SV=2	0	10.033	11	2	5	1	191	21.2	6.55	0.26318	0.0777526	532312	140094	565912	737831	550105	6108.38	801605	6108.38	676035	6108.38	6108.38	6108.38
High	Q5QNW6	HIST2H2BF	Histone H2B type 2-F OS=Homo sapiens OX=9606 GN=HIST2H2BF PE=1 SV=3	0	25.489	36	5	25	5	126	13.9	10.32	2.22692	0.0778182	4.63846e+06	1.03295e+07	1.29881e+06	4.25651e+06	518028	1.25983e+07	4520674	7.40847e+06	6.53551e+06	1.58547e+07	1.34367e+07	8.41201e+06
High	P08697	SERPINF2	Alpha-2-antiplasmin OS=Homo sapiens OX=9606 GN=SERPINF2 PE=1 SV=3	0	88.308	26	10	120	10	491	54.5	6.29	1.41565	0.0782243	6.55032e+07	9.27298e+07	4.77533e+07	9.20683e+07	5.95924e+07	7.18084e+07	56293374	1.23101e+08	7.55966e+07	1.15083e+08	6.7547e+07	8.23223e+07
High	P02671	FGA	Fibrinogen alpha chain OS=Homo sapiens OX=9606 GN=FGA PE=1 SV=2	0	386.727	43	34	831	34	866	94.9	6.01	1.47853	0.0786932	5.41403e+09	8.00481e+09	6.10549e+09	6.85325e+09	4.08664e+09	5.13923e+09	4.88555e+09	6.68614e+09	4.98225e+09	9.51514e+09	1.1791e+10	7.04951e+09
Medium	Q5T681	C10orf62	Uncharacterized protein C10orf62 OS=Homo sapiens OX=9606 GN=C10orf62 PE=1 SV=1	0.039	1.715	4	1	1	1	223	25.1	7.59	123.237	0.0788418	6108.38	752778	6108.38	6108.38	6108.38	6108.38	6108.38	6108.38	2.0216e+06	862104	6108.38	867972
High	Q9Y5Y7	LYVE1	Lymphatic vessel endothelial hyaluronic acid receptor 1 OS=Homo sapiens OX=9606 GN=LYVE1 PE=1 SV=2	0.004	4.064	6	2	2	2	322	35.2	8.28	4.06965	0.0790164	138978	565594	6108.38	670459	6108.38	6108.38	6108.38	1.03139e+06	520200	6108.38	681202	589062
High	P06331	LOC100289944; IGHV4-34	Immunoglobulin heavy variable 4-34 OS=Homo sapiens OX=9606 GN=IGHV4-34 PE=1 SV=2	0	40.431	37	3	231	1	123	13.8	9.33	1.26205	0.0797968	1.71083e+07	2.15915e+07	2.07657e+07	1.60936e+07	1.79511e+07	1.27445e+07	1.79864e+07	2.45376e+07	2.35497e+07	1.60969e+07	2.52116e+07	1.85619e+07
Medium	P53801	PTTG1IP	Pituitary tumor-transforming gene 1 protein-interacting protein OS=Homo sapiens OX=9606 GN=PTTG1IP PE=1 SV=1	0.042	1.65	4	1	3	1	180	20.3	8.79	3.25788	0.0821725	754002	2.45645e+06	6108.38	6108.38	1.99657e+06	1.75512e+06	6108.38	2.40456e+06	2.38223e+06	4.49582e+06	6108.38	2.99354e+06
High	O00602	FCN1	Ficolin-1 OS=Homo sapiens OX=9606 GN=FCN1 PE=1 SV=2	0	55.194	32	8	51	7	326	35.1	6.86	1.73614	0.0822242	1.46887e+08	2.55017e+08	1.30414e+08	1.75462e+08	1.6598e+08	2.05036e+08	57543464	1.98233e+08	2.43789e+08	1.78437e+08	4.43019e+08	2.11605e+08
High	A0A075B6K5	IGLV3-9	Immunoglobulin lambda variable 3-9 OS=Homo sapiens OX=9606 GN=IGLV3-9 PE=3 SV=1	0	37.305	50	4	41	4	115	12.3	7.39	0.747	0.0826427	1.48255e+08	1.10746e+08	1.42903e+08	1.96879e+08	1.60961e+08	1.43355e+08	9.71782e+07	9.67246e+07	1.17782e+08	1.05786e+08	1.45226e+08	8.82129e+07
High	A0A087WSY6	IGKV3D-15	Immunoglobulin kappa variable 3D-15 OS=Homo sapiens OX=9606 GN=IGKV3D-15 PE=3 SV=6	0	19.093	26	2	35	1	115	12.5	5.19	1.4791	0.08269	1.75476e+07	2.59547e+07	1.88797e+07	1.37037e+07	1.41135e+07	2.43299e+07	1.6711e+07	3.24528e+07	2.41716e+07	1.62314e+07	3.65837e+07	2.03341e+07
High	P07357	C8A	Complement component C8 alpha chain OS=Homo sapiens OX=9606 GN=C8A PE=1 SV=2	0	98.078	31	13	94	13	584	65.1	6.47	1.25747	0.0826968	2.28527e+07	2.87366e+07	2.59858e+07	2.10884e+07	2.62025e+07	1.62616e+07	2.47255e+07	3.06523e+07	2.14544e+07	3.08411e+07	2.59758e+07	3.47593e+07
High	P06727	APOA4	Apolipoprotein A-IV OS=Homo sapiens OX=9606 GN=APOA4 PE=1 SV=3	0	166.449	70	27	233	27	396	45.4	5.38	1.31304	0.0853834	1.45332e+08	1.90827e+08	1.01975e+08	1.11185e+08	1.76327e+08	1.36941e+08	2.00232e+08	2.2547e+08	1.5272e+08	2.16581e+08	1.72676e+08	1.86689e+08
High	O14672	ADAM10	Disintegrin and metalloproteinase domain-containing protein 10 OS=Homo sapiens OX=9606 GN=ADAM10 PE=1 SV=1	0	17.176	5	4	15	4	748	84.1	7.77	1.83471	0.0854578	1.55911e+06	2.86051e+06	2.33069e+06	781848	887229	2.15783e+06	1.63794e+06	2.7862e+06	4.26997e+06	743140	3.19259e+06	3.31066e+06
High	B9A064	IGLL5	Immunoglobulin lambda-like polypeptide 5 OS=Homo sapiens OX=9606 GN=IGLL5 PE=2 SV=2	0	101.251	41	7	406	4	214	23	8.84	0.75178	0.0857402	1.48134e+09	1.11364e+09	1.18556e+09	1.73217e+09	1.84425e+09	1.66112e+09	9.83596e+08	8.65556e+08	1.0957e+09	1.29327e+09	1.30566e+09	1.00803e+09
Medium	P22083	FUT4	Alpha-(1,3)-fucosyltransferase 4 OS=Homo sapiens OX=9606 GN=FUT4 PE=2 SV=3	0.032	1.837	5	1	3	1	530	59	10.01	0.57699	0.0862515	3.84308e+08	2.21742e+08	4.6876e+08	3.78311e+08	3.69717e+08	1.68598e+08	536152416	1.81698e+08	3.19807e+08	2.09112e+08	4.27825e+07	3.55312e+08
High	P02753	RBP4	Retinol-binding protein 4 OS=Homo sapiens OX=9606 GN=RBP4 PE=1 SV=3	0	47.146	48	8	49	8	201	23	6.07	1.67823	0.0877269	2.00118e+07	3.35845e+07	2.84621e+07	9.65e+06	1.5324e+07	2.34789e+07	2.31439e+07	4.00735e+07	3.85393e+07	4.50766e+07	1.00745e+07	3.41584e+07
High	P12109	COL6A1	Collagen alpha-1(VI) chain OS=Homo sapiens OX=9606 GN=COL6A1 PE=1 SV=3	0	24.365	7	5	18	5	1028	108.5	5.43	3.04662	0.0892429	753543	2.29576e+06	3.74328e+06	6108.38	6108.38	6108.38	6108.38	3.12242e+06	2.47678e+06	2.16411e+06	2.32378e+06	1.3917e+06
High	P02679	FGG	Fibrinogen gamma chain OS=Homo sapiens OX=9606 GN=FGG PE=1 SV=3	0	290.103	72	27	500	27	453	51.5	5.62	1.32196	0.0894353	4.02153e+09	5.31632e+09	4.23737e+09	5.06775e+09	2.86768e+09	4.20366e+09	3.73121e+09	4.71735e+09	3.45845e+09	6.35683e+09	6.52252e+09	5.52644e+09
High	P78509	RELN	Reelin OS=Homo sapiens OX=9606 GN=RELN PE=1 SV=3	0	52.671	4	12	51	12	3460	388.1	5.88	1.97988	0.0911693	2.76827e+06	5.48085e+06	3.96443e+06	4.19354e+06	6108.38	6108.38	5.67117e+06	5.07278e+06	4.01464e+06	7.00582e+06	7.66612e+06	3.64489e+06
Medium	Q99784	OLFM1	Noelin OS=Homo sapiens OX=9606 GN=OLFM1 PE=1 SV=4	0.024	1.992	1	1	2	1	485	55.3	6.95	51.6805	0.0925901	6108.38	315684	6108.38	6108.38	6108.38	6108.38	6108.38	328501	892691	6108.38	345011	6108.38
High	P04003	C4BPA	C4b-binding protein alpha chain OS=Homo sapiens OX=9606 GN=C4BPA PE=1 SV=2	0	315.974	63	28	662	28	597	67	7.3	1.31163	0.0928715	2.34186e+09	3.07165e+09	2.45458e+09	2.62814e+09	1.84051e+09	2.00242e+09	2.78365e+09	2.50843e+09	3.08901e+09	4.12362e+09	2.21923e+09	3.41794e+09
High	P03952	KLKB1	Plasma kallikrein OS=Homo sapiens OX=9606 GN=KLKB1 PE=1 SV=1	0	129.413	40	22	165	22	638	71.3	8.22	1.25146	0.0943384	7.70932e+07	9.64789e+07	6.73294e+07	9.12978e+07	7.35767e+07	8.46072e+07	6.86549e+07	6.78502e+07	1.00094e+08	1.2461e+08	9.16347e+07	9.82049e+07
High	P05107	ITGB2	Integrin beta-2 OS=Homo sapiens OX=9606 GN=ITGB2 PE=1 SV=2	0	20.516	7	5	18	5	769	84.7	6.95	2.78239	0.0970349	454528	1.26467e+06	1.26739e+06	368048	409059	222035	6108.38	1.81789e+06	406829	616667	1.07903e+06	2.40295e+06
High	P26447	S100A4	Protein S100-A4 OS=Homo sapiens OX=9606 GN=S100A4 PE=1 SV=1	0.001	4.653	16	2	13	2	101	11.7	6.11	3.05615	0.0998633	432402	1.32149e+06	6108.38	995444	1.14824e+06	6108.38	6108.38	1.98738e+06	665359	377037	2.49248e+06	1.08519e+06
High	P01599	IGKV1-17	Immunoglobulin kappa variable 1-17 OS=Homo sapiens OX=9606 GN=IGKV1-17 PE=1 SV=2	0	28.341	28	3	38	2	117	12.8	8.68	0.73056	0.100287	6.49674e+07	4.74626e+07	7.26824e+07	5.11747e+07	7.7405e+07	8.69149e+07	36659968	4.77674e+07	5.20982e+07	3.96221e+07	4.96571e+07	4.81681e+07
High	O75955	FLOT1	Flotillin-1 OS=Homo sapiens OX=9606 GN=FLOT1 PE=1 SV=3	0	109.618	44	15	74	15	427	47.3	7.49	2.39193	0.101649	1.65692e+07	3.96323e+07	9.89668e+06	2.6163e+06	3.4953e+06	5.08664e+07	1.59713e+07	2.75892e+07	2.17142e+07	6.67303e+07	5.37277e+07	2.84002e+07
High	A0A075B6I1	IGLV4-60	Immunoglobulin lambda variable 4-60 OS=Homo sapiens OX=9606 GN=IGLV4-60 PE=3 SV=1	0	11.063	35	3	22	3	120	13	6.25	0.55581	0.102092	7.6384e+07	4.24548e+07	6.91932e+07	1.1755e+08	1.11662e+08	4.21774e+07	41337082	2.80666e+07	7.17932e+07	4.50681e+07	4.19744e+07	2.53715e+07
High	Q96KN2	CNDP1	Beta-Ala-His dipeptidase OS=Homo sapiens OX=9606 GN=CNDP1 PE=1 SV=4	0	12.016	7	3	7	3	507	56.7	5.3	0.14168	0.103354	552072	78218.9	679324	1.30607e+06	6108.38	762755	6108.38	6108.38	6108.38	366661	6108.38	6108.38
High	A0A0C4DH24	IGKV6-21	Immunoglobulin kappa variable 6-21 OS=Homo sapiens OX=9606 GN=IGKV6-21 PE=3 SV=1	0	33.201	34	3	37	1	114	12.4	7.28	0.60183	0.106712	1.65996e+07	9.99019e+06	1.81947e+07	1.0305e+07	2.06119e+07	2.14009e+07	12485678	1.64704e+07	1.11847e+07	7.93739e+06	1.43523e+07	6108.38
High	P09172	DBH	Dopamine beta-hydroxylase OS=Homo sapiens OX=9606 GN=DBH PE=1 SV=3	0	21.633	7	3	18	3	617	69	6.42	3.73046	0.106809	263981	984769	6108.38	6108.38	6108.38	6108.38	1.29547e+06	802896	1.17714e+06	6108.38	1.87023e+06	1.06747e+06
High	Q8WZ42	TTN	Titin OS=Homo sapiens OX=9606 GN=TTN PE=1 SV=4	0.004	4.169	0	2	5	2	34350	3813.7	6.35	0.19302	0.111357	3.69675e+06	713543	4.96359e+06	7.23016e+06	6.26697e+06	6108.38	16929.7	6108.38	324113	3.18986e+06	35419.7	12216.8
High	P10643	C7	Complement component C7 OS=Homo sapiens OX=9606 GN=C7 PE=1 SV=2	0	79.252	20	14	89	14	843	93.5	6.48	1.76731	0.111911	4.64889e+07	8.21603e+07	5.24632e+07	5.48848e+07	2.48358e+07	3.33753e+07	6.68857e+07	6.9145e+07	4.81863e+07	8.26682e+07	1.52361e+08	5.84407e+07
High	Q08380	LGALS3BP	Galectin-3-binding protein OS=Homo sapiens OX=9606 GN=LGALS3BP PE=1 SV=1	0	230.897	52	22	411	22	585	65.3	5.27	1.26492	0.112525	2.08639e+09	2.63913e+09	2.04922e+09	2.021e+09	2.5297e+09	1.40221e+09	2.42983e+09	2.5304e+09	2.8579e+09	2.13795e+09	3.44608e+09	2.22331e+09
High	P16070	CD44	CD44 antigen OS=Homo sapiens OX=9606 GN=CD44 PE=1 SV=3	0	28.154	9	6	22	6	742	81.5	5.33	1.60217	0.114527	5.04069e+06	8.07606e+06	6.40783e+06	2.20427e+06	4.30718e+06	2.47293e+06	9.81125e+06	8.2587e+06	1.07439e+07	5.01027e+06	9.27459e+06	7.09284e+06
Medium	P49006	MARCKSL1	MARCKS-related protein OS=Homo sapiens OX=9606 GN=MARCKSL1 PE=1 SV=2	0.023	1.991	7	1	1	1	195	19.5	4.67	0.43891	0.114566	1.04377e+06	458116	626026	1.43739e+06	1.12562e+06	1.40356e+06	626221	1.04781e+06	1.22444e+06	6108.38	6108.38	6108.38
High	P01780	IGHV3-7	Immunoglobulin heavy variable 3-7 OS=Homo sapiens OX=9606 GN=IGHV3-7 PE=1 SV=2	0	23.796	32	4	133	2	117	12.9	6.57	0.85233	0.116336	1.55351e+09	1.3241e+09	1.44333e+09	1.35785e+09	1.83853e+09	1.56861e+09	1.55923e+09	1.41046e+09	1.59662e+09	1.37123e+09	9.77432e+08	1.26475e+09
High	P27918	CFP	Properdin OS=Homo sapiens OX=9606 GN=CFP PE=1 SV=2	0	63.09	22	7	41	7	469	51.2	7.9	1.95787	0.11779	3.79549e+06	7.43106e+06	4.59561e+06	1.27464e+06	1.70773e+06	8.27888e+06	3.12057e+06	3.04328e+06	4.42777e+06	1.14798e+07	1.05013e+07	7.70314e+06
High	Q9Y6C2	EMILIN1	EMILIN-1 OS=Homo sapiens OX=9606 GN=EMILIN1 PE=1 SV=3	0	20.56	6	5	19	5	1016	106.6	5.17	4.00568	0.119864	561605	2.24961e+06	778505	917276	519531	6108.38	586602	3.38439e+06	1.07581e+06	1.38925e+06	6108.38	5.39247e+06
High	P00488	F13A1	Coagulation factor XIII A chain OS=Homo sapiens OX=9606 GN=F13A1 PE=1 SV=4	0	102.293	26	17	102	17	732	83.2	6.09	1.41993	0.124831	1.61582e+07	2.29436e+07	1.57225e+07	1.10542e+07	9.58021e+06	1.69954e+07	2.74388e+07	1.40649e+07	2.38195e+07	2.51764e+07	2.85362e+07	2.31211e+07
High	P27105	STOM	Erythrocyte band 7 integral membrane protein OS=Homo sapiens OX=9606 GN=STOM PE=1 SV=3	0	88.514	62	14	87	14	288	31.7	7.88	1.58119	0.124853	5.06791e+07	8.01331e+07	4.54621e+07	4.0822e+07	2.19781e+07	5.50704e+07	9.00629e+07	8.48339e+07	1.01356e+08	3.19995e+07	1.04479e+08	7.79965e+07
High	O15400	STX7	Syntaxin-7 OS=Homo sapiens OX=9606 GN=STX7 PE=1 SV=4	0	37.961	33	7	25	7	261	29.8	5.55	2.21899	0.128819	1.18453e+06	2.62846e+06	6108.38	1.19077e+06	2.01741e+06	410693	2.29765e+06	1.7636e+06	1.89226e+06	2.59724e+06	5.44417e+06	1.445e+06
High	P00736	C1R	Complement C1r subcomponent OS=Homo sapiens OX=9606 GN=C1R PE=1 SV=2	0	227.744	52	25	304	23	705	80.1	6.21	1.26001	0.129688	4.44599e+08	5.60199e+08	4.45195e+08	4.47131e+08	6.35248e+08	4.03117e+08	2.92307e+08	4.96379e+08	5.564e+08	6.22934e+08	4.52227e+08	6.73054e+08
High	P02652	APOA2	Apolipoprotein A-II OS=Homo sapiens OX=9606 GN=APOA2 PE=1 SV=1	0	75.964	69	7	94	7	100	11.2	6.62	1.27509	0.134179	4.2418e+08	5.40868e+08	3.165e+08	4.50807e+08	3.89504e+08	5.58766e+08	4.05322e+08	5.11029e+08	5.75738e+08	3.65729e+08	7.22964e+08	5.28879e+08
High	A0A075B6S6	IGKV2D-30	Immunoglobulin kappa variable 2D-30 OS=Homo sapiens OX=9606 GN=IGKV2D-30 PE=3 SV=1	0	27.558	23	3	32	1	120	13.2	7.99	2.25892	0.134203	2.7914e+06	6.30553e+06	6108.38	6108.38	6108.38	5.65051e+06	8288145	3.66144e+06	6.79275e+06	6.53345e+06	1.02819e+07	4.25807e+06
High	P19397	CD53	Leukocyte surface antigen CD53 OS=Homo sapiens OX=9606 GN=CD53 PE=1 SV=1	0.001	5.077	7	2	14	2	219	24.3	7.52	0.66692	0.135064	4.95058e+06	3.30165e+06	5.87236e+06	6.49056e+06	3.87841e+06	4.8146e+06	3.69698e+06	1.66932e+06	2.48979e+06	3.90793e+06	6.26304e+06	2.17818e+06
High	P20338	RAB4A	Ras-related protein Rab-4A OS=Homo sapiens OX=9606 GN=RAB4A PE=1 SV=3	0.001	4.941	9	2	4	1	218	24.4	6.07	2.20707	0.135289	759033	1.67524e+06	6108.38	6108.38	940442	1.0427e+06	1.79981e+06	2.17958e+06	6108.38	1.64552e+06	2.26621e+06	2.27876e+06
High	A0A0C4DH39	IGHV1-58	Immunoglobulin heavy variable 1-58 OS=Homo sapiens OX=9606 GN=IGHV1-58 PE=3 SV=1	0.008	2.754	13	1	2	1	117	13	9.25	1.69891	0.13589	7.74044e+06	1.31503e+07	5.7379e+06	7.2259e+06	3.74653e+06	5.35515e+06	16636692	9.61549e+06	1.11772e+07	2.02907e+07	7.9099e+06	1.67581e+07
High	Q9H299	SH3BGRL3	SH3 domain-binding glutamic acid-rich-like protein 3 OS=Homo sapiens OX=9606 GN=SH3BGRL3 PE=1 SV=1	0.009	2.494	9	1	3	1	93	10.4	4.93	0.42829	0.138502	896257	383855	1.22851e+06	659200	1.73356e+06	6108.38	853914	630693	638791	6108.38	348387	295296
High	P16402	HIST1H1D	Histone H1.3 OS=Homo sapiens OX=9606 GN=HIST1H1D PE=1 SV=2	0	15.271	19	4	11	4	221	22.3	11.02	1.79913	0.139417	1.64367e+06	2.95718e+06	1.60363e+06	1.06106e+06	1.41706e+06	2.13031e+06	2.00631e+06	4.80238e+06	3.08084e+06	705207	4.42553e+06	1.77193e+06
High	P28070	PSMB4	Proteasome subunit beta type-4 OS=Homo sapiens OX=9606 GN=PSMB4 PE=1 SV=4	0.01	2.344	3	1	2	1	264	29.2	5.97	36.4667	0.141179	6108.38	222753	6108.38	6108.38	6108.38	6108.38	6108.38	6108.38	555888	6108.38	6108.38	539550
High	A0A0B4J1V6	IGHV3-73	Immunoglobulin heavy variable 3-73 OS=Homo sapiens OX=9606 GN=IGHV3-73 PE=3 SV=1	0	43.328	45	4	38	3	119	12.8	9.17	43.2294	0.141329	2.31767e+06	1.00192e+08	3.03639e+06	3.37485e+06	2.22265e+06	2.94837e+06	6108.38	6108.38	4.12698e+06	1.89885e+08	1.39362e+07	2.93004e+08
High	P28062	PSMB8	Proteasome subunit beta type-8 OS=Homo sapiens OX=9606 GN=PSMB8 PE=1 SV=3	0	7.771	5	1	2	1	276	30.3	7.43	62.2279	0.141423	6108.38	380112	6108.38	6108.38	6108.38	6108.38	6108.38	971764	6108.38	6108.38	910471	6108.38
Medium	Q08211	DHX9	ATP-dependent RNA helicase A OS=Homo sapiens OX=9606 GN=DHX9 PE=1 SV=4	0.025	1.95	1	1	7	1	1270	140.9	6.84	1.39248	0.141443	8.35138e+07	1.16292e+08	7.08011e+07	7.05572e+07	6.53714e+07	1.02479e+08	108360464	1.03374e+08	6.5353e+07	1.47328e+08	1.65672e+08	9.97308e+07
Medium	O95447	LCA5L	Lebercilin-like protein OS=Homo sapiens OX=9606 GN=LCA5L PE=1 SV=1	0.039	1.7	1	1	4	1	670	76.5	9.48	3.44138	0.141764	225649	776544	1.10381e+06	6108.38	6108.38	6108.38	6108.38	6108.38	1.49346e+06	644539	1.16812e+06	570494
High	Q6YHK3	CD109	CD109 antigen OS=Homo sapiens OX=9606 GN=CD109 PE=1 SV=2	0.005	3.358	1	1	2	1	1445	161.6	5.85	47.2131	0.141785	6108.38	288395	6108.38	6108.38	6108.38	6108.38	6108.38	745907	677745	6108.38	6108.38	6108.38
High	P35555	FBN1	Fibrillin-1 OS=Homo sapiens OX=9606 GN=FBN1 PE=1 SV=3	0.001	5.116	1	3	3	3	2871	312	4.93	41.4659	0.142285	6108.38	253289	6108.38	6108.38	6108.38	6108.38	6108.38	663480	6108.38	584643	6108.38	6108.38
High	P62987	UBA52	Ubiquitin-60S ribosomal protein L40 OS=Homo sapiens OX=9606 GN=UBA52 PE=1 SV=2	0	10.265	21	3	40	3	128	14.7	9.83	1.80466	0.14232	9.42458e+06	1.70081e+07	5.89591e+06	6.97062e+06	1.30179e+07	5.67429e+06	1.55642e+07	1.46384e+07	2.428e+07	1.92966e+06	2.47002e+07	1.94925e+07
High	A0A075B6I0	IGLV8-61	Immunoglobulin lambda variable 8-61 OS=Homo sapiens OX=9606 GN=IGLV8-61 PE=3 SV=7	0	6.967	15	2	26	2	122	12.8	4.55	0.70051	0.143336	3.53215e+08	2.47432e+08	3.83503e+08	5.60566e+08	2.47244e+08	2.85387e+08	289373640	2.41938e+08	2.60729e+08	1.63733e+08	3.59864e+08	2.10893e+08
High	Q8WWA0	ITLN1	Intelectin-1 OS=Homo sapiens OX=9606 GN=ITLN1 PE=1 SV=1	0	29.198	21	5	25	5	313	34.9	6.01	0.56479	0.143617	7.21002e+06	4.07214e+06	6.2775e+06	2.11223e+06	1.18646e+07	9.10134e+06	6.69443e+06	2.43891e+06	6.46698e+06	5.72976e+06	803803	4.92125e+06
High	A0A0C4DH38	IGHV5-51	Immunoglobulin heavy variable 5-51 OS=Homo sapiens OX=9606 GN=IGHV5-51 PE=3 SV=1	0	58.058	53	5	227	3	117	12.7	8.27	0.62023	0.14431	4.65518e+08	2.88726e+08	6.3199e+08	5.37052e+08	6.56588e+08	3.46901e+08	1.55058e+08	3.90008e+08	2.18176e+08	1.15256e+08	4.01649e+08	3.18541e+08
High	P35613	BSG	Basigin OS=Homo sapiens OX=9606 GN=BSG PE=1 SV=2	0	11.25	11	3	5	3	385	42.2	5.66	0.33157	0.145845	1.94849e+06	646061	1.01359e+06	1.78449e+06	3.23293e+06	6108.38	3705337	2.14939e+06	1.06259e+06	6108.38	6108.38	6108.38
High	Q02094	RHAG	Ammonium transporter Rh type A OS=Homo sapiens OX=9606 GN=RHAG PE=1 SV=2	0	7.955	7	2	13	2	409	44.2	6.84	3.06712	0.146421	450222	1.38088e+06	6108.38	6108.38	6108.38	6108.38	2.22668e+06	6108.38	1.5293e+06	1.33391e+06	1.90195e+06	2.13316e+06
High	Q15582	TGFBI	Transforming growth factor-beta-induced protein ig-h3 OS=Homo sapiens OX=9606 GN=TGFBI PE=1 SV=1	0	33.68	14	8	32	8	683	74.6	7.71	1.58289	0.147222	1.78499e+06	2.82544e+06	2.07966e+06	1.85177e+06	3.07822e+06	6108.38	1.90919e+06	3.27292e+06	2.2461e+06	2.23143e+06	4.26353e+06	2.11324e+06
High	Q12805	EFEMP1	EGF-containing fibulin-like extracellular matrix protein 1 OS=Homo sapiens OX=9606 GN=EFEMP1 PE=1 SV=2	0	10.777	6	3	5	3	493	54.6	5.07	3.13212	0.14737	134461	421148	6108.38	6108.38	6108.38	6108.38	647870	409373	6108.38	678954	337970	673333
High	P13796	LCP1	Plastin-2 OS=Homo sapiens OX=9606 GN=LCP1 PE=1 SV=6	0	9.52	7	3	5	3	627	70.2	5.43	40.5104	0.148148	6108.38	247453	6108.38	6108.38	6108.38	6108.38	6108.38	704071	6108.38	6108.38	6108.38	514870
High	P25787	PSMA2	Proteasome subunit alpha type-2 OS=Homo sapiens OX=9606 GN=PSMA2 PE=1 SV=2	0	22.779	28	4	12	4	234	25.9	7.43	55.727	0.148519	6108.38	340402	6108.38	6108.38	6108.38	6108.38	6108.38	6108.38	6108.38	6108.38	707363	976322
High	P07225	PROS1	Vitamin K-dependent protein S OS=Homo sapiens OX=9606 GN=PROS1 PE=1 SV=1	0	151.141	36	19	181	19	676	75.1	5.67	1.22207	0.148963	2.21786e+08	2.71039e+08	2.38881e+08	2.50626e+08	1.77304e+08	1.58439e+08	283680704	2.00365e+08	2.74349e+08	3.16864e+08	2.62543e+08	3.01073e+08
High	Q03591	CFHR1	Complement factor H-related protein 1 OS=Homo sapiens OX=9606 GN=CFHR1 PE=1 SV=2	0	63.748	44	10	70	1	330	37.6	7.39	1.49844	0.149179	1.90929e+07	2.86097e+07	2.14412e+07	1.40803e+07	1.53619e+07	1.48631e+07	29718157	3.56143e+07	4.11269e+07	2.40974e+07	1.11774e+07	3.10324e+07
High	P11142	HSPA8	Heat shock cognate 71 kDa protein OS=Homo sapiens OX=9606 GN=HSPA8 PE=1 SV=1	0	140.574	41	20	132	16	646	70.9	5.52	1.38881	0.151548	5.91839e+07	8.2195e+07	3.79459e+07	4.22404e+07	8.48958e+07	5.22518e+07	7.85856e+07	9.45396e+07	8.07264e+07	6.25248e+07	1.16673e+08	5.65107e+07
High	P04275	VWF	von Willebrand factor OS=Homo sapiens OX=9606 GN=VWF PE=1 SV=4	0	1231.66	48	106	2361	106	2813	309.1	5.48	0.84794	0.151933	7.42441e+09	6.29542e+09	7.59284e+09	7.04852e+09	8.28167e+09	6.23968e+09	7.95935e+09	4.09854e+09	7.43121e+09	6.6419e+09	5.91833e+09	7.38713e+09
High	P01889	HLA-B	HLA class I histocompatibility antigen, B-7 alpha chain OS=Homo sapiens OX=9606 GN=HLA-B PE=1 SV=3	0	36.016	17	5	20	0	362	40.4	5.85	320.875	0.154978	6108.38	1.96003e+06	6108.38	6108.38	6108.38	6108.38	6108.38	3.81143e+06	6108.38	6108.38	5.97038e+06	6108.38
High	P01704	IGLV2-14	Immunoglobulin lambda variable 2-14 OS=Homo sapiens OX=9606 GN=IGLV2-14 PE=1 SV=2	0.001	5.563	13	1	23	1	120	12.6	6.49	0.42703	0.156381	1.03741e+07	4.43001e+06	8.73795e+06	1.59784e+06	1.50063e+07	2.20869e+07	4.44139e+06	2.97926e+06	7.02206e+06	3.98621e+06	5.80932e+06	2.35322e+06
High	P02750	LRG1	Leucine-rich alpha-2-glycoprotein OS=Homo sapiens OX=9606 GN=LRG1 PE=1 SV=2	0	41.669	30	8	48	8	347	38.2	6.95	0.78304	0.157398	3.31334e+07	2.59448e+07	3.45782e+07	3.01502e+07	3.17076e+07	2.09055e+07	48325428	2.95258e+07	2.40867e+07	2.8048e+07	2.27331e+07	2.53301e+07
High	P00748	F12	Coagulation factor XII OS=Homo sapiens OX=9606 GN=F12 PE=1 SV=3	0	50.834	20	11	52	11	615	67.7	7.74	1.55874	0.158316	9.57362e+06	1.49228e+07	9.46865e+06	1.53905e+07	5.82085e+06	1.09035e+07	6.28452e+06	2.10718e+07	1.42321e+07	2.01584e+07	4.42971e+06	1.47219e+07
High	P21333	FLNA	Filamin-A OS=Homo sapiens OX=9606 GN=FLNA PE=1 SV=4	0	101.916	10	19	61	19	2647	280.6	6.06	0.60817	0.15929	1.22087e+07	7.42496e+06	6.66614e+06	9.4908e+06	1.87018e+07	8.13308e+06	1.80514e+07	6.27069e+06	1.06724e+07	1.00163e+07	1.24499e+06	8.92044e+06
High	P04040	CAT	Catalase OS=Homo sapiens OX=9606 GN=CAT PE=1 SV=3	0	128.393	43	18	92	18	527	59.7	7.39	1.35536	0.159296	7.26611e+06	9.84822e+06	7.51749e+06	5.37852e+06	6.79649e+06	5.86243e+06	1.07756e+07	1.0509e+07	9.70621e+06	7.03501e+06	1.46171e+07	7.37373e+06
High	P43652	AFM	Afamin OS=Homo sapiens OX=9606 GN=AFM PE=1 SV=1	0	133.248	42	24	225	24	599	69	5.9	0.53289	0.159524	3.01413e+08	1.6062e+08	3.87341e+08	4.44959e+08	4.00317e+08	2.18533e+08	5.59176e+07	3.02516e+08	7.80009e+07	9.03484e+07	4.78803e+07	2.84354e+08
High	Q9H4M9	EHD1	EH domain-containing protein 1 OS=Homo sapiens OX=9606 GN=EHD1 PE=1 SV=2	0	13.805	6	3	13	3	534	60.6	6.83	4.34865	0.160153	95288.2	414375	6108.38	6108.38	6108.38	452008	6108.38	986285	530270	6108.38	6108.38	543103
High	A0A0C4DH29	IGHV1-3	Immunoglobulin heavy variable 1-3 OS=Homo sapiens OX=9606 GN=IGHV1-3 PE=3 SV=1	0	36.997	35	3	52	2	117	13	9.55	0.72962	0.161493	1.6187e+08	1.18104e+08	2.32136e+08	1.34195e+08	1.44864e+08	1.61879e+08	1.36277e+08	1.61502e+08	1.40412e+08	1.32879e+08	3.53607e+07	1.20367e+08
High	P50895	BCAM	Basal cell adhesion molecule OS=Homo sapiens OX=9606 GN=BCAM PE=1 SV=2	0	8.683	4	2	4	2	628	67.4	5.81	41.9049	0.161923	6108.38	255971	6108.38	6108.38	6108.38	6108.38	6108.38	6108.38	460942	6108.38	800588	6108.38
High	Q13103	SPP2	Secreted phosphoprotein 24 OS=Homo sapiens OX=9606 GN=SPP2 PE=1 SV=1	0	13.539	16	3	12	3	211	24.3	8.32	0.37748	0.162795	2.4477e+06	923952	1.52282e+06	3.3198e+06	2.69752e+06	4.69225e+06	6108.38	6108.38	1.72847e+06	2.87296e+06	6108.38	6108.38
High	P05154	SERPINA5	Plasma serine protease inhibitor OS=Homo sapiens OX=9606 GN=SERPINA5 PE=1 SV=3	0	19.237	11	4	18	4	406	45.6	9.26	0.77897	0.163986	2.86763e+06	2.23379e+06	1.55006e+06	3.5909e+06	2.94523e+06	3.41889e+06	2.83306e+06	1.86281e+06	1.98026e+06	2.36914e+06	1.97241e+06	2.98435e+06
High	P22352	GPX3	Glutathione peroxidase 3 OS=Homo sapiens OX=9606 GN=GPX3 PE=1 SV=2	0	12.652	16	3	25	3	226	25.5	8.13	2.00727	0.164274	2.9623e+06	5.94614e+06	2.64116e+06	1.56796e+06	1.3867e+06	6108.38	9209568	7.8807e+06	1.89979e+06	6.21777e+06	7.80878e+06	5.92366e+06
High	Q9BWP8	COLEC11	Collectin-11 OS=Homo sapiens OX=9606 GN=COLEC11 PE=1 SV=1	0	42.11	19	5	34	5	271	28.6	5.41	1.49369	0.164556	1.51416e+07	2.26169e+07	1.2112e+07	1.17867e+07	6.13102e+06	2.17634e+07	2.39146e+07	2.02968e+07	1.29232e+07	2.56894e+07	3.4376e+07	1.97988e+07
High	P98160	HSPG2	Basement membrane-specific heparan sulfate proteoglycan core protein OS=Homo sapiens OX=9606 GN=HSPG2 PE=1 SV=4	0	16.522	1	5	7	5	4391	468.5	6.51	1.46038	0.164644	1.38247e+06	2.01893e+06	947285	1.4247e+06	2.30132e+06	882815	1.35621e+06	1.18882e+06	2.31387e+06	1.70352e+06	3.12964e+06	1.75878e+06
High	O14745	SLC9A3R1	Na(+)/H(+) exchange regulatory cofactor NHE-RF1 OS=Homo sapiens OX=9606 GN=SLC9A3R1 PE=1 SV=4	0.006	2.929	3	1	1	1	358	38.8	5.77	45.9535	0.166029	6108.38	280701	6108.38	6108.38	6108.38	6108.38	6108.38	487853	897329	6108.38	6108.38	6108.38
High	P08637	FCGR3A	Low affinity immunoglobulin gamma Fc region receptor III-A OS=Homo sapiens OX=9606 GN=FCGR3A PE=1 SV=2	0	8.488	7	2	5	2	254	29.1	8.07	132.125	0.166379	6108.38	807070	6108.38	6108.38	6108.38	6108.38	6108.38	645226	6108.38	2.84448e+06	6108.38	533431
High	P16452	EPB42	Erythrocyte membrane protein band 4.2 OS=Homo sapiens OX=9606 GN=EPB42 PE=1 SV=3	0	13.281	5	3	6	3	691	77	8.09	43.5764	0.166878	6108.38	266181	6108.38	6108.38	6108.38	6108.38	6108.38	6108.38	6108.38	458999	6108.38	853582
High	P46783	RPS10	40S ribosomal protein S10 OS=Homo sapiens OX=9606 GN=RPS10 PE=1 SV=1	0.01	2.304	4	1	2	1	165	18.9	10.15	12.1242	0.173222	36935.5	447814	160244	6108.38	6108.38	6108.38	6108.38	6108.38	992088	1.22866e+06	6108.38	6108.38
High	P01624	IGKV3-15	Immunoglobulin kappa variable 3-15 OS=Homo sapiens OX=9606 GN=IGKV3-15 PE=1 SV=2	0	19.58	26	2	41	1	115	12.5	5.19	1.22785	0.173435	4.17112e+08	5.12153e+08	5.40993e+08	3.5125e+08	3.35375e+08	4.15048e+08	442894735	4.9483e+08	4.71039e+08	4.67708e+08	7.12932e+08	4.14254e+08
High	A8K7I4	CLCA1	Calcium-activated chloride channel regulator 1 OS=Homo sapiens OX=9606 GN=CLCA1 PE=1 SV=3	0	38.966	13	10	10	10	914	100.2	6.37	12.6363	0.173848	367754	4.64705e+06	6108.38	693045	1.1274e+06	6108.38	6108.38	1.58911e+07	1.39386e+06	160770	2.94723e+06	2.84232e+06
High	Q6UX06	OLFM4	Olfactomedin-4 OS=Homo sapiens OX=9606 GN=OLFM4 PE=1 SV=1	0	32.286	14	7	43	7	510	57.2	5.69	1.51933	0.174326	6.42129e+06	9.75603e+06	6.14838e+06	6.83444e+06	7.39258e+06	3.09351e+06	8.6375e+06	5.21605e+06	7.49141e+06	7.12619e+06	1.27813e+07	1.61652e+07
High	Q9NQ84	GPRC5C	G-protein coupled receptor family C group 5 member C OS=Homo sapiens OX=9606 GN=GPRC5C PE=1 SV=2	0	36.439	18	6	17	6	441	48.2	8.43	65.7761	0.176211	69445.5	4.56785e+06	6108.38	322794	6108.38	6108.38	6108.38	2.54376e+06	2.50688e+06	1.2343e+06	1.65482e+07	6108.38
High	A0A0B4J1Y8	IGLV9-49	Immunoglobulin lambda variable 9-49 OS=Homo sapiens OX=9606 GN=IGLV9-49 PE=1 SV=1	0	12.133	24	3	24	3	123	13	7.28	0.58729	0.177035	5.93288e+07	3.4843e+07	6.36785e+07	6.11861e+07	6.66419e+07	8.6386e+07	18751570	1.23169e+06	4.63134e+07	2.0183e+07	7.40228e+07	3.24642e+07
High	P11021	HSPA5	Endoplasmic reticulum chaperone BiP OS=Homo sapiens OX=9606 GN=HSPA5 PE=1 SV=2	0	15.858	5	3	12	1	654	72.3	5.16	3.23835	0.179344	28813.2	93307.2	6108.38	6108.38	6108.38	6108.38	119632	6108.38	6108.38	177607	167785	108927
High	P02788	LTF	Lactotransferrin OS=Homo sapiens OX=9606 GN=LTF PE=1 SV=6	0	21.234	11	7	13	7	710	78.1	8.12	0.64496	0.179953	1.16573e+07	7.51856e+06	1.20628e+07	1.32607e+07	1.27079e+07	1.61856e+07	4.0696e+06	6.60733e+06	2.94976e+06	4.61723e+06	1.41106e+07	9.30792e+06
High	Q96PL5	ERMAP	Erythroid membrane-associated protein OS=Homo sapiens OX=9606 GN=ERMAP PE=1 SV=1	0.004	3.973	6	2	3	2	475	52.6	8.47	65.835	0.182537	6108.38	402145	6108.38	6108.38	6108.38	6108.38	6108.38	6108.38	611367	6108.38	1.38103e+06	6108.38
High	P29622	SERPINA4	Kallistatin OS=Homo sapiens OX=9606 GN=SERPINA4 PE=1 SV=3	0	98.391	40	14	93	14	427	48.5	7.75	1.48533	0.183168	1.04932e+07	1.5586e+07	7.49264e+06	1.81782e+07	6.63942e+06	7.67594e+06	1.248e+07	9.69188e+06	1.05055e+07	2.48421e+07	1.73896e+07	1.55008e+07
High	P02746	C1QB	Complement C1q subcomponent subunit B OS=Homo sapiens OX=9606 GN=C1QB PE=1 SV=3	0	84.711	39	6	159	6	253	26.7	8.63	1.37645	0.183554	1.63466e+08	2.25003e+08	1.74818e+08	2.0288e+08	1.05951e+08	1.50144e+08	183535349	1.86883e+08	1.85718e+08	1.89381e+08	3.80294e+08	1.82736e+08
High	P02749	APOH	Beta-2-glycoprotein 1 OS=Homo sapiens OX=9606 GN=APOH PE=1 SV=3	0	92.14	53	12	114	12	345	38.3	7.97	1.49002	0.183778	1.04494e+08	1.55698e+08	9.69837e+07	1.1988e+08	9.32293e+07	9.79585e+07	1.14419e+08	2.36116e+08	1.45457e+08	1.94865e+08	2.98686e+07	1.72185e+08
High	Q96E17	RAB3C	Ras-related protein Rab-3C OS=Homo sapiens OX=9606 GN=RAB3C PE=2 SV=1	0	9.512	13	3	4	1	227	25.9	5.24	4.00616	0.183829	570842	2.28688e+06	6108.38	6108.38	6108.38	6108.38	2829774	2.58041e+06	6108.38	3.45805e+06	5.38373e+06	6108.38
High	P49908	SEPP1; SELENOP	Selenoprotein P OS=Homo sapiens OX=9606 GN=SELENOP PE=1 SV=3	0	31.657	20	7	53	7	381	43.2	7.87	0.73373	0.184978	1.07099e+07	7.8582e+06	1.29187e+07	8.93712e+06	8.5797e+06	1.17607e+07	1.13534e+07	5.05702e+06	4.16432e+06	1.37878e+07	9.93253e+06	6.34932e+06
High	P52566	ARHGDIB	Rho GDP-dissociation inhibitor 2 OS=Homo sapiens OX=9606 GN=ARHGDIB PE=1 SV=3	0	6.76	17	2	7	2	201	23	5.21	85.1011	0.185716	6108.38	519830	6108.38	6108.38	6108.38	6108.38	6108.38	1.80952e+06	6108.38	6108.38	6108.38	771306
High	P0DP08	IGHV4-B; IGHV4-38-2	Immunoglobulin heavy variable 4-38-2 OS=Homo sapiens OX=9606 GN=IGHV4-38-2 PE=3 SV=1	0	40.143	39	3	229	1	117	13	9.29	1.66339	0.186649	2.1883e+06	3.64001e+06	1.83237e+06	1.34287e+06	758737	3.77333e+06	3.23421e+06	2.43877e+06	6.86802e+06	2.86069e+06	3.49871e+06	2.53384e+06
High	P17931	LGALS3	Galectin-3 OS=Homo sapiens OX=9606 GN=LGALS3 PE=1 SV=5	0	8.676	14	3	5	3	250	26.1	8.56	2.26212	0.187625	351418	794949	446855	523233	6108.38	774787	6108.38	1.83493e+06	559908	314655	729780	535471
High	P01861	IGHG4	Immunoglobulin heavy constant gamma 4 OS=Homo sapiens OX=9606 GN=IGHG4 PE=1 SV=1	0	227.267	70	16	324	8	327	35.9	7.36	0.81602	0.188115	1.1238e+08	9.17045e+07	1.23649e+08	1.11224e+08	9.85616e+07	1.24736e+08	1.0373e+08	1.20491e+08	5.92469e+07	1.18405e+08	9.91906e+07	6.11892e+07
High	Q14764	MVP	Major vault protein OS=Homo sapiens OX=9606 GN=MVP PE=1 SV=4	0	16.669	6	5	6	5	893	99.3	5.48	9.55983	0.188979	50671.8	484414	6108.38	6108.38	6108.38	228925	6108.38	1.01532e+06	6108.38	6108.38	1.38843e+06	6108.38
High	P09326	CD48	CD48 antigen OS=Homo sapiens OX=9606 GN=CD48 PE=1 SV=2	0.01	2.45	5	1	1	1	243	27.7	8.07	11.5085	0.189509	291963	3.36005e+06	6108.38	6108.38	6108.38	6108.38	1.43538e+06	1.12767e+07	1.33636e+06	6108.38	6108.38	4.17493e+06
High	P11226	MBL2	Mannose-binding protein C OS=Homo sapiens OX=9606 GN=MBL2 PE=1 SV=2	0	45.51	45	9	79	9	248	26.1	5.49	1.49741	0.189898	3.50063e+07	5.24187e+07	3.57127e+07	2.95352e+07	4.38119e+07	2.61521e+07	3.98197e+07	4.32413e+07	9.59416e+07	2.54183e+07	4.63929e+07	5.10996e+07
High	P0DP01	IGHV1-8	Immunoglobulin heavy variable 1-8 OS=Homo sapiens OX=9606 GN=IGHV1-8 PE=3 SV=1	0	23.963	35	3	46	2	117	13	9.17	1.26163	0.190177	6.67567e+06	8.42222e+06	7.43521e+06	7.21783e+06	7.04918e+06	2.63969e+06	9036425	7.68333e+06	6.59878e+06	8.55499e+06	9.81066e+06	9.46333e+06
High	A0A0B4J1V2	IGHV2-26	Immunoglobulin heavy variable 2-26 OS=Homo sapiens OX=9606 GN=IGHV2-26 PE=3 SV=1	0	18.261	30	2	14	2	119	13.2	8.29	0.42534	0.193929	5.27514e+06	2.24374e+06	8.43565e+06	7.34855e+06	7.59051e+06	6108.38	2994887	4.81502e+06	6108.38	6108.38	6.38534e+06	6108.38
High	P14151	SELL	L-selectin OS=Homo sapiens OX=9606 GN=SELL PE=1 SV=2	0	9.659	7	3	7	3	372	42.2	6.6	3.50943	0.195843	510547	1.79173e+06	6108.38	6108.38	6108.38	6108.38	2.5283e+06	3.51355e+06	6108.38	6108.38	3.12951e+06	2.30337e+06
High	A0A0C4DH25	IGKV3D-20	Immunoglobulin kappa variable 3D-20 OS=Homo sapiens OX=9606 GN=IGKV3D-20 PE=3 SV=1	0	18.49	28	3	270	1	116	12.5	4.59	1.12369	0.196073	4.80958e+07	5.40446e+07	4.59741e+07	5.42279e+07	5.54513e+07	4.79512e+07	3.68744e+07	5.46631e+07	5.5263e+07	5.79932e+07	5.82024e+07	4.41015e+07
High	P01833	PIGR	Polymeric immunoglobulin receptor OS=Homo sapiens OX=9606 GN=PIGR PE=1 SV=4	0	161.408	40	21	162	21	764	83.2	5.74	0.83071	0.199263	4.72787e+08	3.92747e+08	4.71881e+08	6.25689e+08	3.90421e+08	4.98444e+08	3.77501e+08	4.39446e+08	3.77488e+08	2.83813e+08	4.95707e+08	3.67281e+08
High	P04196	HRG	Histidine-rich glycoprotein OS=Homo sapiens OX=9606 GN=HRG PE=1 SV=1	0	202.458	41	19	203	19	525	59.5	7.5	1.19867	0.200224	1.24986e+08	1.49817e+08	1.52465e+08	1.60484e+08	1.14941e+08	1.13205e+08	8.38339e+07	1.6959e+08	1.17224e+08	1.62747e+08	1.69239e+08	1.30287e+08
High	P42766	RPL35	60S ribosomal protein L35 OS=Homo sapiens OX=9606 GN=RPL35 PE=1 SV=2	0.009	2.576	8	1	1	1	123	14.5	11.05	1.59159	0.201727	5.2279e+06	8.32069e+06	7.8069e+06	6108.38	9.82106e+06	6108.38	8499302	8.71373e+06	7.97691e+06	8.58115e+06	9.82675e+06	6.5049e+06
High	A0A0B4J1X8	IGHV3-43	Immunoglobulin heavy variable 3-43 OS=Homo sapiens OX=9606 GN=IGHV3-43 PE=3 SV=1	0	26.738	35	3	44	2	118	13.1	5.41	0.73738	0.206756	4.36133e+07	3.21594e+07	4.92473e+07	4.79641e+07	3.73916e+07	4.31157e+07	40347661	4.31009e+07	5.27097e+07	3.01763e+07	4.98473e+06	2.98256e+07
High	P55072	VCP	Transitional endoplasmic reticulum ATPase OS=Homo sapiens OX=9606 GN=VCP PE=1 SV=4	0	95.303	32	20	83	20	806	89.3	5.26	1.58786	0.207882	2.32735e+07	3.69551e+07	2.26477e+07	4.72696e+07	2.88617e+07	6108.38	1.75825e+07	4.31415e+07	5.2457e+07	1.40923e+07	3.99192e+07	3.51657e+07
High	P07737	PFN1	Profilin-1 OS=Homo sapiens OX=9606 GN=PFN1 PE=1 SV=2	0	25.901	39	5	29	5	140	15	8.27	1.16511	0.208477	2.58041e+08	3.00646e+08	3.33166e+08	2.60636e+08	2.53074e+08	1.89602e+08	2.53725e+08	2.74312e+08	3.11922e+08	3.16497e+08	3.63289e+08	2.37212e+08
High	P01619	IGKV3-20	Immunoglobulin kappa variable 3-20 OS=Homo sapiens OX=9606 GN=IGKV3-20 PE=1 SV=2	0	40.995	47	4	300	2	116	12.5	4.96	0.84309	0.209327	2.16815e+09	1.82795e+09	1.79753e+09	1.78358e+09	2.32256e+09	2.73557e+09	2.2015e+09	1.51643e+09	1.84781e+09	1.90087e+09	2.42874e+09	1.44591e+09
High	O95810	SDPR; CAVIN2	Caveolae-associated protein 2 OS=Homo sapiens OX=9606 GN=CAVIN2 PE=1 SV=3	0.009	2.558	3	1	2	1	425	47.1	5.21	0.56906	0.210209	654647	372534	258757	987933	589809	806552	630186	553307	881344	6108.38	6108.38	415801
High	P08514	ITGA2B	Integrin alpha-IIb OS=Homo sapiens OX=9606 GN=ITGA2B PE=1 SV=3	0	118.06	24	20	131	20	1039	113.3	5.38	1.2525	0.21766	3.40283e+07	4.26204e+07	4.54565e+07	3.09718e+07	2.65995e+07	2.59144e+07	4.11991e+07	6.08327e+07	3.70869e+07	3.06164e+07	4.06037e+07	4.3962e+07
High	Q9Y6Z7	COLEC10	Collectin-10 OS=Homo sapiens OX=9606 GN=COLEC10 PE=1 SV=2	0	22.242	18	5	35	5	277	30.7	7.33	1.15819	0.220874	1.56202e+07	1.80912e+07	1.21044e+07	1.63065e+07	1.84057e+07	1.5231e+07	16053347	1.31575e+07	1.90867e+07	2.0323e+07	2.18224e+07	1.60664e+07
High	P11166	SLC2A1	Solute carrier family 2, facilitated glucose transporter member 1 OS=Homo sapiens OX=9606 GN=SLC2A1 PE=1 SV=2	0	24.648	9	5	48	5	492	54	8.72	1.42493	0.227033	1.68797e+07	2.40524e+07	1.78148e+07	1.37309e+07	1.16257e+07	8.76055e+06	3.24667e+07	1.67423e+07	2.43383e+07	1.60254e+07	3.49272e+07	2.82286e+07
High	P61626	LYZ	Lysozyme C OS=Homo sapiens OX=9606 GN=LYZ PE=1 SV=1	0.001	4.43	8	1	1	1	148	16.5	9.16	1.12957	0.230538	7.05308e+08	7.96692e+08	8.58139e+08	6.31341e+08	6.0499e+08	7.59649e+08	672420416	8.52985e+08	8.45942e+08	6.25133e+08	9.27267e+08	7.32133e+08
High	P30043	BLVRB	Flavin reductase (NADPH) OS=Homo sapiens OX=9606 GN=BLVRB PE=1 SV=3	0	14.969	28	4	11	4	206	22.1	7.65	2.94212	0.232417	66684.9	196195	6108.38	6108.38	6108.38	6108.38	308991	374805	6108.38	6108.38	257736	336219
High	A0A0G2JS06	IGLV5-39	Immunoglobulin lambda variable 5-39 OS=Homo sapiens OX=9606 GN=IGLV5-39 PE=3 SV=1	0	16.407	19	3	21	3	123	13.4	8.63	0.44952	0.237852	2.453e+07	1.10267e+07	3.68208e+06	4.76957e+06	3.86571e+07	3.22148e+07	4.33266e+07	2.46557e+07	1.67696e+06	2.82976e+07	6108.38	497222
High	A0A075B6I4	IGLV10-54	Immunoglobulin lambda variable 10-54 OS=Homo sapiens OX=9606 GN=IGLV10-54 PE=3 SV=1	0	9.18	9	1	16	1	117	12.4	8.03	0.4922	0.23821	7.28121e+07	3.5838e+07	2.76273e+07	8.89818e+07	1.59323e+08	8.81223e+07	6108.38	5.38673e+07	1.70441e+07	1.41525e+07	3.97933e+07	5.4333e+07
High	P05090	APOD	Apolipoprotein D OS=Homo sapiens OX=9606 GN=APOD PE=1 SV=1	0	48.303	35	7	82	7	189	21.3	5.15	1.1965	0.239631	6.4876e+07	7.76239e+07	3.81457e+07	6.76602e+07	6.92806e+07	8.95925e+07	59701149	9.74178e+07	7.76554e+07	7.16422e+07	7.81511e+07	6.32529e+07
High	P60709	ACTB	Actin, cytoplasmic 1 OS=Homo sapiens OX=9606 GN=ACTB PE=1 SV=1	0	126.63	56	14	99	7	375	41.7	5.48	1.74043	0.239798	3.00112e+07	5.22325e+07	1.09376e+07	4.17719e+07	1.30048e+07	2.64735e+07	5.78681e+07	5.9578e+07	2.66401e+07	1.07649e+08	3.96887e+07	2.76066e+07
High	P0DOY3	IGLC3	Immunoglobulin lambda constant 3 OS=Homo sapiens OX=9606 GN=IGLC3 PE=1 SV=1	0	122.987	89	9	443	5	106	11.3	7.24	0.86102	0.241945	1.1894e+10	1.0241e+10	9.49944e+09	1.3551e+10	1.55671e+10	8.9631e+09	1.18893e+10	9.68684e+09	1.1377e+10	1.11865e+10	9.41965e+09	9.53483e+09
High	Q92734	TFG	Protein TFG OS=Homo sapiens OX=9606 GN=TFG PE=1 SV=2	0.001	4.833	3	1	5	1	400	43.4	5.1	2.44047	0.245694	241527	589438	6108.38	6108.38	6108.38	6108.38	1.1832e+06	789981	659763	744965	6108.38	746374
High	P01715	IGLV3-1	Immunoglobulin lambda variable 3-1 OS=Homo sapiens OX=9606 GN=IGLV3-1 PE=1 SV=2	0	13.608	19	1	5	1	115	12.3	4.94	2.53982	0.250842	3.0465e+06	7.73756e+06	4.21193e+06	4.82415e+06	2.60673e+06	3.58358e+06	6108.38	1.97666e+07	1.06406e+07	6108.38	6108.38	8.2684e+06
High	A0A075B6R2	IGHV4-4	Immunoglobulin heavy variable 4-4 OS=Homo sapiens OX=9606 GN=IGHV4-4 PE=3 SV=2	0	36.089	38	3	138	2	117	12.8	9.6	1.42496	0.251024	1.30223e+07	1.85563e+07	1.56778e+07	1.23995e+07	522768	1.21158e+07	2.43957e+07	1.02035e+07	2.0791e+07	2.36014e+07	1.74522e+07	2.07335e+07
High	P00918	CA2	Carbonic anhydrase 2 OS=Homo sapiens OX=9606 GN=CA2 PE=1 SV=2	0	8.427	7	1	6	1	260	29.2	7.4	5.06659	0.251421	286735	1.45277e+06	6108.38	6108.38	6108.38	6108.38	1409240	6108.38	6108.38	6108.38	3.11251e+06	4.13301e+06
High	Q92187	ST8SIA4	CMP-N-acetylneuraminate-poly-alpha-2,8-sialyltransferase OS=Homo sapiens OX=9606 GN=ST8SIA4 PE=1 SV=1	0	14.737	13	4	7	4	359	41.3	9.74	2.14619	0.25246	717911	1.54078e+06	737350	6108.38	2.83388e+06	6108.38	6108.38	2.67435e+06	1.79077e+06	721800	1.86164e+06	655324
High	P06276	BCHE	Cholinesterase OS=Homo sapiens OX=9606 GN=BCHE PE=1 SV=1	0	53.64	21	9	63	9	602	68.4	7.42	1.77627	0.252752	7.53198e+06	1.33788e+07	9.54047e+06	6.95895e+06	2.29414e+06	2.49097e+06	1.63754e+07	1.00503e+07	6.06274e+06	1.29185e+07	2.86318e+07	9.23087e+06
High	P0DP04	IGHV3-43D	Immunoglobulin heavy variable 3-43D OS=Homo sapiens OX=9606 GN=IGHV3-43D PE=3 SV=1	0	47.376	35	3	128	2	118	13	5.41	0.72341	0.258815	4.14631e+08	2.99948e+08	5.01995e+08	4.05819e+08	4.31701e+08	2.87435e+08	4.46204e+08	4.34543e+08	5.12626e+08	3.25561e+08	1.51985e+07	2.1181e+08
Medium	P82933	MRPS9	28S ribosomal protein S9, mitochondrial OS=Homo sapiens OX=9606 GN=MRPS9 PE=1 SV=2	0.047	1.594	2	1	5	1	396	45.8	9.51	0.35182	0.25882	288753	101590	499267	6108.38	6108.38	354717	577562	6108.38	483514	6108.38	6108.38	6108.38
High	P01743	IGHV1-46	Immunoglobulin heavy variable 1-46 OS=Homo sapiens OX=9606 GN=IGHV1-46 PE=1 SV=2	0	34.255	44	3	53	2	117	12.9	8.92	1.40123	0.258969	5.8105e+06	8.14184e+06	6.53753e+06	1.43264e+06	6.58218e+06	8.66978e+06	5.83034e+06	1.04851e+07	3.53986e+06	5.61311e+06	1.10988e+07	9.9723e+06
High	A0A0B4J1Y9	IGHV3-72	Immunoglobulin heavy variable 3-72 OS=Homo sapiens OX=9606 GN=IGHV3-72 PE=3 SV=1	0	50.372	45	4	91	4	119	13.2	7.85	0.74672	0.258994	2.15042e+08	1.60577e+08	2.05274e+08	1.39268e+08	2.33557e+08	2.66267e+08	2.30844e+08	2.80377e+08	2.01733e+08	1.429e+08	4.14444e+07	1.3643e+08
High	A0A075B6Q5	LOC100291056; IGHV3-64	Immunoglobulin heavy variable 3-64 OS=Homo sapiens OX=9606 GN=IGHV3-64 PE=3 SV=1	0	37.952	35	3	55	3	118	12.9	7.85	0.8316	0.263616	2.3791e+07	1.97846e+07	3.0177e+07	2.65233e+07	2.21361e+07	1.39862e+07	2.61325e+07	1.73531e+07	2.42787e+07	2.41314e+07	1.79824e+07	1.51772e+07
High	P21579	SYT1	Synaptotagmin-1 OS=Homo sapiens OX=9606 GN=SYT1 PE=1 SV=1	0	35.111	22	8	9	8	422	47.5	8.12	0.68223	0.264856	2.65859e+07	1.81376e+07	2.20084e+07	1.51834e+07	2.01961e+07	5.39399e+07	21601960	1.65217e+07	2.00997e+07	1.52475e+07	2.16598e+07	1.71594e+07
Medium	Q30167	HLA-DRB1	HLA class II histocompatibility antigen, DRB1-10 beta chain OS=Homo sapiens OX=9606 GN=HLA-DRB1 PE=1 SV=2	0.037	1.762	3	1	1	1	266	30	7.75	158.536	0.269198	6108.38	968401	6108.38	6108.38	6108.38	6108.38	6108.38	6108.38	300438	6108.38	4.19871e+06	330644
High	P02538	KRT6A	Keratin, type II cytoskeletal 6A OS=Homo sapiens OX=9606 GN=KRT6A PE=1 SV=3	0	44.063	17	10	51	4	564	60	8	0.36642	0.272381	6.96621e+06	2.55253e+06	2.55574e+06	5.01419e+06	5.96348e+06	2.12915e+07	6108.38	2.09639e+06	3.12873e+06	3.46026e+06	2.58994e+06	1.48733e+06
High	A0A0A0MT89		Immunoglobulin kappa joining 1 OS=Homo sapiens OX=9606 GN=IGKJ1 PE=4 SV=2	0.009	2.554	67	1	12	1	12	1.4	8.84	0.76678	0.274864	4.47007e+07	3.42756e+07	4.4961e+07	2.80573e+07	6.98685e+07	4.22096e+07	38407036	4.36544e+07	2.09874e+07	2.25951e+07	4.92576e+07	3.48834e+07
High	P08247	SYP	Synaptophysin OS=Homo sapiens OX=9606 GN=SYP PE=1 SV=3	0.004	4.102	3	1	2	1	313	33.8	4.81	3.85096	0.282145	897485	3.45618e+06	6108.38	3.36612e+06	6108.38	1.10298e+06	6108.38	9.21399e+06	6108.38	8.0486e+06	6108.38	6108.38
High	Q00610	CLTC	Clathrin heavy chain 1 OS=Homo sapiens OX=9606 GN=CLTC PE=1 SV=5	0	73.853	11	16	32	16	1675	191.5	5.69	1.59918	0.282243	8.88269e+06	1.4205e+07	7.85716e+06	1.22592e+07	9.50045e+06	624515	1.41721e+07	1.32378e+07	1.50565e+07	2.72255e+07	2.14948e+06	1.3356e+07
High	Q86YQ8	CPNE8	Copine-8 OS=Homo sapiens OX=9606 GN=CPNE8 PE=1 SV=2	0.005	2.993	2	1	7	1	564	63.1	5.96	2.96013	0.283107	69652.3	206180	6108.38	6108.38	101082	6108.38	228854	182290	227679	608713	6108.38	6108.38
High	Q86UX7	FERMT3	Fermitin family homolog 3 OS=Homo sapiens OX=9606 GN=FERMT3 PE=1 SV=1	0	83.792	30	16	55	16	667	75.9	6.98	1.76285	0.283752	6.74173e+06	1.18847e+07	7.63765e+06	8.13598e+06	3.34394e+06	6.28046e+06	8.31062e+06	2.86642e+07	8.07902e+06	5.09188e+06	5.44313e+06	1.21452e+07
High	Q13418	ILK	Integrin-linked protein kinase OS=Homo sapiens OX=9606 GN=ILK PE=1 SV=2	0	16.873	15	5	5	5	452	51.4	8.07	4.11915	0.286212	656964	2.70613e+06	6108.38	6108.38	6108.38	3.07783e+06	188662	2.35928e+06	6108.38	9.16798e+06	1.99118e+06	6108.38
High	P61586	RHOA	Transforming protein RhoA OS=Homo sapiens OX=9606 GN=RHOA PE=1 SV=1	0	8.928	11	2	4	2	193	21.8	6.1	2.75212	0.287309	242049	666150	6108.38	6108.38	6108.38	6108.38	1.18581e+06	835768	1.02544e+06	6108.38	1.45732e+06	6108.38
High	P01742	IGHV1-69	Immunoglobulin heavy variable 1-69 OS=Homo sapiens OX=9606 GN=IGHV1-69 PE=1 SV=2	0	18.709	21	2	43	1	117	12.7	9.17	1.40677	0.289456	6.1892e+06	8.70676e+06	9.10578e+06	6108.38	2.89762e+06	1.03788e+07	8557718	7.77965e+06	6.2626e+06	8.84366e+06	1.20094e+07	8.63852e+06
High	Q13201	MMRN1	Multimerin-1 OS=Homo sapiens OX=9606 GN=MMRN1 PE=1 SV=3	0	84.899	16	15	71	15	1228	138	7.93	1.917	0.291535	3.83132e+07	7.34464e+07	4.63457e+07	3.30725e+07	4.12357e+07	3.2578e+07	3.83342e+07	4.09399e+07	1.97051e+08	4.06184e+07	5.19669e+07	3.66553e+07
High	Q76LX8	ADAMTS13	A disintegrin and metalloproteinase with thrombospondin motifs 13 OS=Homo sapiens OX=9606 GN=ADAMTS13 PE=1 SV=1	0	27.436	5	7	38	7	1427	153.5	7.17	0.6433	0.293032	1.85459e+07	1.19306e+07	1.458e+07	1.12636e+07	1.56075e+07	1.04447e+07	4.08338e+07	7.89352e+06	1.02939e+07	1.01824e+07	1.65533e+07	1.47301e+07
High	P49747	COMP	Cartilage oligomeric matrix protein OS=Homo sapiens OX=9606 GN=COMP PE=1 SV=2	0	21.976	7	4	17	4	757	82.8	4.6	0.75596	0.304307	1.29289e+06	977373	1.37724e+06	898708	1.917e+06	1.25198e+06	1.01954e+06	1.66322e+06	1.31944e+06	614127	849996	440083
High	Q9UQM7	CAMK2A	Calcium/calmodulin-dependent protein kinase type II subunit alpha OS=Homo sapiens OX=9606 GN=CAMK2A PE=1 SV=2	0	38.651	16	6	6	6	478	54.1	7.08	460.193	0.308415	6108.38	2.81103e+06	6108.38	6108.38	6108.38	6108.38	6108.38	6108.38	6108.38	1.31011e+07	935744	6108.38
Medium	Q9UFF9	CNOT8	CCR4-NOT transcription complex subunit 8 OS=Homo sapiens OX=9606 GN=CNOT8 PE=1 SV=1	0.014	2.153	6	1	2	1	292	33.5	4.81	0.69318	0.310484	1.14237e+06	791873	1.49671e+06	1.47191e+06	1.63049e+06	598839	513905	1.02865e+06	877194	1.29279e+06	6108.38	754625
High	P02100	HBE1	Hemoglobin subunit epsilon OS=Homo sapiens OX=9606 GN=HBE1 PE=1 SV=2	0	13.983	18	3	58	1	147	16.2	8.63	0.83786	0.311092	1.38922e+07	1.16398e+07	1.21402e+07	1.27215e+07	1.76466e+07	9.26328e+06	1.76895e+07	7.53897e+06	1.42666e+07	1.22342e+07	1.40734e+07	1.00858e+07
High	P81605	DCD	Dermcidin OS=Homo sapiens OX=9606 GN=DCD PE=1 SV=2	0.004	4.217	10	1	5	1	110	11.3	6.54	2.05711	0.312807	478535	984398	685721	509511	1.18522e+06	6108.38	6108.38	1.28054e+06	6108.38	1.95751e+06	6108.38	1.67173e+06
High	P59665	DEFA1; DEFA1B	Neutrophil defensin 1 OS=Homo sapiens OX=9606 GN=DEFA1 PE=1 SV=1	0.01	2.439	10	1	8	1	94	10.2	6.99	0.70423	0.31373	2.15777e+06	1.51957e+06	3.26923e+06	1.17339e+06	2.94296e+06	2.15609e+06	1.24716e+06	1.68651e+06	1.44118e+06	2.06005e+06	6108.38	2.40401e+06
High	Q96S97	MYADM	Myeloid-associated differentiation marker OS=Homo sapiens OX=9606 GN=MYADM PE=1 SV=2	0.01	2.327	3	1	3	1	322	35.3	8.15	0.35242	0.316647	752497	265194	959733	748314	6108.38	6108.38	2042222	6108.38	6108.38	6108.38	1.30154e+06	6108.38
High	Q6UX71	PLXDC2	Plexin domain-containing protein 2 OS=Homo sapiens OX=9606 GN=PLXDC2 PE=1 SV=1	0	10.596	4	2	13	2	529	59.5	6.46	0.63433	0.316694	1.87714e+06	1.19072e+06	1.15194e+06	2.89375e+06	641295	852750	3.84596e+06	1.4108e+06	1.11868e+06	1.11998e+06	845540	1.45861e+06
High	P0DP03	IGHV3-30; IGHV3-30-5	Immunoglobulin heavy variable 3-30-5 OS=Homo sapiens OX=9606 GN=IGHV3-30-5 PE=3 SV=1	0	50.202	54	5	99	3	117	12.9	8.92	0.825	0.320922	1.09518e+09	9.03523e+08	9.78215e+08	8.47296e+08	1.57872e+09	9.64993e+08	1.10668e+09	1.16051e+09	1.21203e+09	8.76345e+08	5.26304e+08	7.42425e+08
High	Q9Y487	ATP6V0A2	V-type proton ATPase 116 kDa subunit a isoform 2 OS=Homo sapiens OX=9606 GN=ATP6V0A2 PE=1 SV=2	0.009	2.527	1	1	1	1	856	98	6.61	3.7586	0.324871	154586	581028	6108.38	6108.38	6108.38	748498	6108.38	6108.38	6108.38	6108.38	1.00417e+06	1.88264e+06
High	P63267	ACTG2	Actin, gamma-enteric smooth muscle OS=Homo sapiens OX=9606 GN=ACTG2 PE=1 SV=1	0	63.21	22	7	65	1	376	41.9	5.48	1.79526	0.327086	2.72903e+06	4.8993e+06	6108.38	2.29871e+06	2.12532e+06	6108.38	9208887	5.04398e+06	3.65402e+06	9.33856e+06	4.28865e+06	2.1713e+06
High	P07358	C8B	Complement component C8 beta chain OS=Homo sapiens OX=9606 GN=C8B PE=1 SV=3	0	116.861	32	16	111	16	591	67	8.13	1.40019	0.327339	2.1816e+07	3.05465e+07	2.54692e+07	2.89507e+07	1.74792e+07	1.15857e+07	2.55954e+07	1.47349e+07	1.87613e+07	4.51329e+07	5.30583e+07	2.10453e+07
High	Q93050	ATP6V0A1	V-type proton ATPase 116 kDa subunit a isoform 1 OS=Homo sapiens OX=9606 GN=ATP6V0A1 PE=1 SV=3	0	15.18	5	4	11	4	837	96.4	6.43	1.17583	0.332461	1.11048e+08	1.30573e+08	7.54762e+07	1.34274e+08	1.44175e+08	1.21726e+08	79585981	1.64193e+08	1.06541e+08	1.11142e+08	1.58145e+08	1.12845e+08
High	Q8N699	MYCT1	Myc target protein 1 OS=Homo sapiens OX=9606 GN=MYCT1 PE=1 SV=1	0	17.08	21	4	11	4	235	26.6	9.83	8.38577	0.334193	2.01573e+06	1.69035e+07	1.18188e+06	6108.38	2.70012e+06	3.04805e+06	3.14249e+06	2.63655e+06	3.38905e+06	1.28657e+06	7.47859e+07	2.41921e+06
High	P46459	NSF	Vesicle-fusing ATPase OS=Homo sapiens OX=9606 GN=NSF PE=1 SV=3	0	9.286	4	3	3	3	744	82.5	6.95	1.77397	0.336666	1.26027e+06	2.23568e+06	6108.38	1.75903e+06	1.95951e+06	2.57057e+06	6108.38	6108.38	1.53814e+06	4.71263e+06	3.13965e+06	1.78186e+06
High	P15169	CPN1	Carboxypeptidase N catalytic chain OS=Homo sapiens OX=9606 GN=CPN1 PE=1 SV=1	0	29.463	16	7	50	7	458	52.3	7.34	0.7937	0.336671	2.44538e+07	1.94091e+07	1.65745e+07	2.64672e+07	1.42264e+07	4.07298e+07	2.42711e+07	2.18013e+07	1.73238e+07	2.11958e+07	1.41117e+07	2.26128e+07
High	P26927	MST1	Hepatocyte growth factor-like protein OS=Homo sapiens OX=9606 GN=MST1 PE=1 SV=2	0	24.835	11	6	25	6	711	80.3	7.68	1.60386	0.343062	1.75676e+06	2.8176e+06	1.0579e+06	2.39812e+06	1.42377e+06	3.89793e+06	6108.38	1.29342e+06	982108	3.94086e+06	5.35822e+06	2.51341e+06
High	Q9HD89	RETN	Resistin OS=Homo sapiens OX=9606 GN=RETN PE=1 SV=1	0	11.332	24	2	4	2	108	11.4	6.86	0.57453	0.344128	1.51582e+06	870888	1.69023e+06	717045	6108.38	2.83335e+06	2.33236e+06	6108.38	6108.38	1.45541e+06	1.00417e+06	1.88264e+06
High	P02730	SLC4A1	Band 3 anion transport protein OS=Homo sapiens OX=9606 GN=SLC4A1 PE=1 SV=3	0	123.611	22	17	146	17	911	101.7	5.19	1.51579	0.344583	3.34296e+07	5.06721e+07	2.52766e+07	1.48233e+07	1.50959e+07	2.12575e+07	9.06947e+07	5.76737e+07	4.46593e+07	2.63449e+07	8.19403e+07	4.27423e+07
High	Q01518	CAP1	Adenylyl cyclase-associated protein 1 OS=Homo sapiens OX=9606 GN=CAP1 PE=1 SV=5	0	11.207	10	4	12	4	475	51.9	8.06	3.15581	0.346191	169053	533497	6108.38	6108.38	820829	6108.38	6108.38	1.19296e+06	6108.38	6108.38	1.45621e+06	6108.38
High	Q13885	TUBB2A	Tubulin beta-2A chain OS=Homo sapiens OX=9606 GN=TUBB2A PE=1 SV=1	0	134.172	44	14	59	3	445	49.9	4.89	76.0957	0.346594	6108.38	464822	6108.38	6108.38	6108.38	6108.38	6108.38	6108.38	6108.38	2.29967e+06	6108.38	6108.38
High	P68371	TUBB4B	Tubulin beta-4B chain OS=Homo sapiens OX=9606 GN=TUBB4B PE=1 SV=1	0	131.544	43	14	62	1	445	49.8	4.89	85.4697	0.346594	6108.38	522082	6108.38	6108.38	6108.38	6108.38	6108.38	6108.38	6108.38	2.58598e+06	6108.38	6108.38
High	P04350	TUBB4A	Tubulin beta-4A chain OS=Homo sapiens OX=9606 GN=TUBB4A PE=1 SV=2	0	118.784	40	13	56	2	444	49.6	4.88	59.0863	0.346594	6108.38	360922	6108.38	6108.38	6108.38	6108.38	6108.38	6108.38	6108.38	1.78018e+06	6108.38	6108.38
High	P16615	ATP2A2	Sarcoplasmic/endoplasmic reticulum calcium ATPase 2 OS=Homo sapiens OX=9606 GN=ATP2A2 PE=1 SV=1	0	31.008	8	7	7	2	1042	114.7	5.34	40.7251	0.346594	6108.38	248765	6108.38	6108.38	6108.38	6108.38	6108.38	6108.38	6108.38	1.21939e+06	6108.38	6108.38
High	P15311	EZR	Ezrin OS=Homo sapiens OX=9606 GN=EZR PE=1 SV=4	0	27.65	10	7	42	1	586	69.4	6.27	0.02343	0.346594	260731	6108.38	6108.38	6108.38	6108.38	6108.38	1.27922e+06	6108.38	6108.38	6108.38	6108.38	6108.38
High	P50395	GDI2	Rab GDP dissociation inhibitor beta OS=Homo sapiens OX=9606 GN=GDI2 PE=1 SV=2	0	17.717	11	3	5	3	445	50.6	6.47	0.11826	0.346594	51650.9	6108.38	6108.38	6108.38	6108.38	6108.38	233821	6108.38	6108.38	6108.38	6108.38	6108.38
High	P01814	IGHV2-70	Immunoglobulin heavy variable 2-70 OS=Homo sapiens OX=9606 GN=IGHV2-70 PE=1 SV=2	0	17.533	24	2	16	1	119	13.3	6.52	0.01222	0.346594	499741	6108.38	6108.38	6108.38	6108.38	2.47427e+06	6108.38	6108.38	6108.38	6108.38	6108.38	6108.38
High	P80723	BASP1	Brain acid soluble protein 1 OS=Homo sapiens OX=9606 GN=BASP1 PE=1 SV=2	0	15.552	18	3	6	3	227	22.7	4.63	15.3006	0.346594	6108.38	93461.9	6108.38	6108.38	6108.38	6108.38	6108.38	442876	6108.38	6108.38	6108.38	6108.38
High	Q6UWD8	C16orf54; LOC101929877; LOC102725225; LOC105369277	Transmembrane protein C16orf54 OS=Homo sapiens OX=9606 GN=C16orf54 PE=1 SV=1	0	14.201	22	4	8	4	224	24.3	6.19	0.06664	0.346594	91661.9	6108.38	6108.38	433876	6108.38	6108.38	6108.38	6108.38	6108.38	6108.38	6108.38	6108.38
High	Q9BXR6	CFHR5	Complement factor H-related protein 5 OS=Homo sapiens OX=9606 GN=CFHR5 PE=1 SV=1	0	12.516	6	3	11	2	569	64.4	7.06	35.3036	0.346594	6108.38	215648	6108.38	6108.38	6108.38	6108.38	6108.38	6108.38	6108.38	1.05381e+06	6108.38	6108.38
High	A6NMY6	ANXA2P2	Putative annexin A2-like protein OS=Homo sapiens OX=9606 GN=ANXA2P2 PE=5 SV=2	0	11.976	9	3	9	3	339	38.6	6.95	20.9476	0.346594	6108.38	127956	6108.38	6108.38	6108.38	6108.38	6108.38	6108.38	615347	6108.38	6108.38	6108.38
High	P28066	PSMA5	Proteasome subunit alpha type-5 OS=Homo sapiens OX=9606 GN=PSMA5 PE=1 SV=3	0	11.962	13	2	6	2	241	26.4	4.79	30.4929	0.346594	6108.38	186263	6108.38	6108.38	6108.38	6108.38	6108.38	6108.38	6108.38	6108.38	6108.38	906879
High	O14818	PSMA7	Proteasome subunit alpha type-7 OS=Homo sapiens OX=9606 GN=PSMA7 PE=1 SV=1	0	11.314	9	2	3	2	248	27.9	8.46	0.06274	0.346594	97364.5	6108.38	6108.38	6108.38	6108.38	462389	6108.38	6108.38	6108.38	6108.38	6108.38	6108.38
High	Q15836	VAMP3	Vesicle-associated membrane protein 3 OS=Homo sapiens OX=9606 GN=VAMP3 PE=1 SV=3	0	8.059	17	1	1	1	100	11.3	8.79	30.6838	0.346594	6108.38	187428	6108.38	6108.38	6108.38	6108.38	6108.38	6108.38	6108.38	912708	6108.38	6108.38
High	P54108	CRISP3	Cysteine-rich secretory protein 3 OS=Homo sapiens OX=9606 GN=CRISP3 PE=1 SV=1	0	6.732	7	2	6	2	245	27.6	7.8	0.03076	0.346594	198579	6108.38	6108.38	968463	6108.38	6108.38	6108.38	6108.38	6108.38	6108.38	6108.38	6108.38
High	P62249	RPS16	40S ribosomal protein S16 OS=Homo sapiens OX=9606 GN=RPS16 PE=1 SV=2	0	6.252	7	1	2	1	146	16.4	10.21	21.1238	0.346594	6108.38	129032	6108.38	6108.38	6108.38	6108.38	6108.38	6108.38	6108.38	620729	6108.38	6108.38
High	P60174	TPI1	Triosephosphate isomerase OS=Homo sapiens OX=9606 GN=TPI1 PE=1 SV=3	0	6.242	9	2	3	2	286	30.8	5.92	157.019	0.346594	6108.38	959133	6108.38	6108.38	6108.38	6108.38	6108.38	6108.38	4.77123e+06	6108.38	6108.38	6108.38
High	Q5T3F8	TMEM63B	CSC1-like protein 2 OS=Homo sapiens OX=9606 GN=TMEM63B PE=1 SV=1	0.001	5.046	3	2	3	2	832	94.9	7.4	18.9833	0.346594	6108.38	115957	6108.38	6108.38	6108.38	6108.38	6108.38	6108.38	6108.38	6108.38	6108.38	555353
High	P06729	CD2	T-cell surface antigen CD2 OS=Homo sapiens OX=9606 GN=CD2 PE=1 SV=2	0.001	4.784	6	2	3	2	351	39.4	9.63	0.1224	0.346594	49905.3	6108.38	6108.38	6108.38	6108.38	6108.38	225093	6108.38	6108.38	6108.38	6108.38	6108.38
High	Q9UBB6	NCDN	Neurochondrin OS=Homo sapiens OX=9606 GN=NCDN PE=1 SV=1	0.005	3.549	2	1	1	1	729	78.8	5.48	8.02204	0.346594	6108.38	49001.7	6108.38	6108.38	6108.38	6108.38	6108.38	6108.38	6108.38	220575	6108.38	6108.38
High	Q92626	PXDN	Peroxidasin homolog OS=Homo sapiens OX=9606 GN=PXDN PE=1 SV=2	0.006	2.846	1	1	1	1	1479	165.2	7.17	10.5272	0.346594	6108.38	64304.3	6108.38	6108.38	6108.38	6108.38	6108.38	6108.38	6108.38	6108.38	297088	6108.38
High	P98171	ARHGAP4	Rho GTPase-activating protein 4 OS=Homo sapiens OX=9606 GN=ARHGAP4 PE=1 SV=2	0.009	2.493	1	1	1	1	946	105	6.34	0.18957	0.346594	32222.4	6108.38	6108.38	6108.38	6108.38	6108.38	136678	6108.38	6108.38	6108.38	6108.38	6108.38
Medium	O96009	NAPSA	Napsin-A OS=Homo sapiens OX=9606 GN=NAPSA PE=1 SV=1	0.014	2.186	2	1	1	1	420	45.4	6.61	0.02464	0.346594	247907	6108.38	6108.38	6108.38	6108.38	6108.38	1.2151e+06	6108.38	6108.38	6108.38	6108.38	6108.38
Medium	P23229	ITGA6	Integrin alpha-6 OS=Homo sapiens OX=9606 GN=ITGA6 PE=1 SV=5	0.022	2.026	1	1	4	1	1130	126.5	6.61	0.05196	0.346594	117557	6108.38	6108.38	6108.38	6108.38	6108.38	563353	6108.38	6108.38	6108.38	6108.38	6108.38
Medium	P06239	LCK	Tyrosine-protein kinase Lck OS=Homo sapiens OX=9606 GN=LCK PE=1 SV=6	0.031	1.872	4	1	1	1	509	58	5.36	0.02484	0.346594	245933	6108.38	6108.38	6108.38	6108.38	6108.38	1.20523e+06	6108.38	6108.38	6108.38	6108.38	6108.38
Medium	P09630	HOXC6	Homeobox protein Hox-C6 OS=Homo sapiens OX=9606 GN=HOXC6 PE=2 SV=3	0.032	1.815	10	1	1	1	235	26.9	9.1	0.00769	0.346594	794131	6108.38	3.94622e+06	6108.38	6108.38	6108.38	6108.38	6108.38	6108.38	6108.38	6108.38	6108.38
Medium	Q5TCZ1	SH3PXD2A	SH3 and PX domain-containing protein 2A OS=Homo sapiens OX=9606 GN=SH3PXD2A PE=1 SV=1	0.036	1.777	1	1	1	1	1133	125.2	8.9	0.00525	0.346594	1.1638e+06	6108.38	6108.38	6108.38	6108.38	5.79457e+06	6108.38	6108.38	6108.38	6108.38	6108.38	6108.38
Medium	A6NFK2	GRXCR2	Glutaredoxin domain-containing cysteine-rich protein 2 OS=Homo sapiens OX=9606 GN=GRXCR2 PE=3 SV=1	0.037	1.733	4	1	3	1	248	28.3	6.68	0.04837	0.346594	126287	6108.38	6108.38	6108.38	6108.38	6108.38	607000	6108.38	6108.38	6108.38	6108.38	6108.38
Medium	O75351	VPS4B	Vacuolar protein sorting-associated protein 4B OS=Homo sapiens OX=9606 GN=VPS4B PE=1 SV=2	0.042	1.661	3	1	2	1	444	49.3	7.23	0.02997	0.346594	203801	6108.38	6108.38	6108.38	6108.38	6108.38	994574	6108.38	6108.38	6108.38	6108.38	6108.38
High	P00739	HPR	Haptoglobin-related protein OS=Homo sapiens OX=9606 GN=HPR PE=2 SV=2	0	312.149	76	25	789	10	348	39	7.09	0.88014	0.346663	1.56063e+09	1.37358e+09	1.68651e+09	1.16802e+09	1.59395e+09	1.95566e+09	1.39904e+09	1.09732e+09	1.62503e+09	1.11666e+09	1.73973e+09	1.28917e+09
High	P29972	AQP1	Aquaporin-1 OS=Homo sapiens OX=9606 GN=AQP1 PE=1 SV=3	0	12.337	8	2	8	2	269	28.5	7.42	2.39279	0.347082	1.53128e+06	3.66403e+06	6108.38	3.10552e+06	2.26662e+06	2.27205e+06	6108.38	6108.38	8.21104e+06	1.06859e+06	9.02831e+06	6108.38
High	P05543	SERPINA7	Thyroxine-binding globulin OS=Homo sapiens OX=9606 GN=SERPINA7 PE=1 SV=2	0	34.922	21	9	43	9	415	46.3	6.3	1.44976	0.349841	2.30342e+06	3.33942e+06	820895	3.3047e+06	781433	2.74808e+06	3.86201e+06	2.42395e+06	4.41692e+06	6.05059e+06	2.17966e+06	1.62599e+06
High	P20851	C4BPB	C4b-binding protein beta chain OS=Homo sapiens OX=9606 GN=C4BPB PE=1 SV=1	0	59.871	39	8	86	8	252	28.3	5.14	1.18968	0.351027	9.92457e+07	1.1807e+08	7.23435e+07	6.94898e+07	1.11485e+08	1.55661e+08	8.7249e+07	1.05982e+08	1.10287e+08	1.46788e+08	1.36785e+08	9.05092e+07
High	Q8NDA2	HMCN2	Hemicentin-2 OS=Homo sapiens OX=9606 GN=HMCN2 PE=2 SV=3	0	6.346	1	2	3	2	5059	541.6	5.87	3.20398	0.351129	372997	1.19508e+06	6108.38	6108.38	6108.38	1.84055e+06	6108.38	2.4816e+06	6108.38	6108.38	3.47546e+06	6108.38
High	O60636	TSPAN2	Tetraspanin-2 OS=Homo sapiens OX=9606 GN=TSPAN2 PE=1 SV=2	0.001	4.564	5	1	4	1	221	24.1	7.77	4.34353	0.355858	100455	436329	6108.38	6108.38	6108.38	477841	6108.38	455652	1.70767e+06	6108.38	6108.38	6108.38
High	Q8IWA5	SLC44A2	Choline transporter-like protein 2 OS=Homo sapiens OX=9606 GN=SLC44A2 PE=1 SV=3	0	12.494	7	4	18	4	706	80.1	8.57	1.67444	0.358726	495768	830136	477579	1.00919e+06	180788	522049	289239	1.48039e+06	1.63105e+06	6108.38	594133	439001
Medium	Q14573	ITPR3	Inositol 1,4,5-trisphosphate receptor type 3 OS=Homo sapiens OX=9606 GN=ITPR3 PE=1 SV=2	0.042	1.625	0	1	1	1	2671	303.9	6.48	0.32507	0.358783	1.8566e+06	603521	5.02712e+06	4.23755e+06	6108.38	6108.38	6108.38	6108.38	2.99317e+06	6108.38	6108.38	6108.38
High	P62328	TMSB4X	Thymosin beta-4 OS=Homo sapiens OX=9606 GN=TMSB4X PE=1 SV=2	0	6.214	27	1	4	1	44	5.1	5.06	36.8329	0.359103	417230	1.53678e+07	6108.38	6108.38	6108.38	6108.38	2061715	6108.38	6108.38	6108.38	6108.38	7.68145e+07
High	P08575		Receptor-type tyrosine-protein phosphatase C OS=Homo sapiens OX=9606 GN=PTPRC PE=1 SV=3	0	31.34	7	7	18	7	1306	147.4	6.15	0.64272	0.363297	6.23202e+07	4.00544e+07	5.16222e+07	7.84297e+07	1.34845e+08	2.91415e+07	1.75626e+07	6.65485e+07	4.39585e+07	4.94255e+07	7.19033e+06	3.31494e+07
High	Q15722	LTB4R	Leukotriene B4 receptor 1 OS=Homo sapiens OX=9606 GN=LTB4R PE=1 SV=2	0.005	3.308	4	1	1	1	352	37.5	11.11	21.2618	0.364759	32104.9	682608	6108.38	6108.38	6108.38	136091	6108.38	3.38861e+06	6108.38	6108.38	6108.38	6108.38
High	Q6GTS8	PM20D1	N-fatty-acyl-amino acid synthase/hydrolase PM20D1 OS=Homo sapiens OX=9606 GN=PM20D1 PE=2 SV=3	0	44.037	24	9	18	9	502	55.7	6.67	5.44495	0.37225	1.627e+06	8.85892e+06	2.17022e+06	4.40761e+06	803204	6108.38	747847	5.24067e+06	6108.38	6108.38	6108.38	3.90356e+07
High	P06312	IGKV4-1	Immunoglobulin kappa variable 4-1 OS=Homo sapiens OX=9606 GN=IGKV4-1 PE=1 SV=1	0	30.754	30	3	98	3	121	13.4	5.25	1.16735	0.37238	6.20097e+08	7.23868e+08	5.90904e+08	5.08789e+08	6.77685e+08	5.26858e+08	7.96248e+08	6.06718e+08	8.89529e+08	5.32449e+08	1.01547e+09	5.75175e+08
High	P01877	IGHA2	Immunoglobulin heavy constant alpha 2 OS=Homo sapiens OX=9606 GN=IGHA2 PE=1 SV=4	0	171.166	59	12	369	8	340	36.6	6.27	1.13822	0.373658	5.59099e+08	6.36378e+08	5.0107e+08	5.09157e+08	7.91239e+08	4.90556e+08	503473938	5.18646e+08	7.50812e+08	7.31503e+08	7.06169e+08	4.74761e+08
High	Q14697	GANAB	Neutral alpha-glucosidase AB OS=Homo sapiens OX=9606 GN=GANAB PE=1 SV=3	0	32.178	12	9	12	9	944	106.8	6.14	0.09903	0.377315	166004	16439.4	6108.38	805588	6108.38	6108.38	6108.38	6108.38	6108.38	30895.7	6108.38	32976.3
High	P05783	KRT18	Keratin, type I cytoskeletal 18 OS=Homo sapiens OX=9606 GN=KRT18 PE=1 SV=2	0.004	3.897	6	2	12	1	430	48	5.45	0.83442	0.37915	8.35966e+06	6.97543e+06	9.83049e+06	4.11026e+06	1.0997e+07	9.79773e+06	7062768	5.33507e+06	8.96831e+06	5.75408e+06	8.95358e+06	5.8661e+06
High	P13647	KRT5	Keratin, type II cytoskeletal 5 OS=Homo sapiens OX=9606 GN=KRT5 PE=1 SV=3	0	36.292	12	8	46	3	590	62.3	7.74	1.83893	0.380854	567244	1.04312e+06	849310	1.19517e+06	6108.38	779519	6108.38	2.32864e+06	1.47865e+06	6108.38	6108.38	1.39612e+06
High	P68366	TUBA4A	Tubulin alpha-4A chain OS=Homo sapiens OX=9606 GN=TUBA4A PE=1 SV=1	0	97.7	36	12	33	3	448	49.9	5.06	3.30559	0.38114	1.18482e+06	3.91654e+06	6108.38	5.89968e+06	6108.38	6108.38	6108.38	2.77292e+06	2.32045e+06	1.44771e+07	6108.38	6108.38
High	A0A075B6S5	IGKV1-27	Immunoglobulin kappa variable 1-27 OS=Homo sapiens OX=9606 GN=IGKV1-27 PE=3 SV=1	0	41.286	59	4	49	2	117	12.7	8.29	1.31684	0.383863	1.28196e+07	1.68814e+07	7.7275e+06	1.54899e+07	1.5351e+07	1.65488e+07	8.98087e+06	8.22795e+06	3.07182e+07	1.67382e+07	9.80007e+06	1.89224e+07
High	P19827	ITIH1	Inter-alpha-trypsin inhibitor heavy chain H1 OS=Homo sapiens OX=9606 GN=ITIH1 PE=1 SV=3	0	161.095	32	19	170	19	911	101.3	6.79	1.15719	0.385052	1.39441e+08	1.6136e+08	1.4021e+08	1.75769e+08	1.19781e+08	1.497e+08	1.11745e+08	1.51996e+08	1.32548e+08	2.43863e+08	1.32274e+08	1.4612e+08
High	P04211	IGLV7-43	Immunoglobulin lambda variable 7-43 OS=Homo sapiens OX=9606 GN=IGLV7-43 PE=3 SV=2	0	6.725	15	2	23	1	117	12.4	7.03	1.29825	0.388264	1.79767e+07	2.33384e+07	1.80141e+07	1.73861e+07	2.62108e+07	6108.38	28266572	2.23058e+07	3.18211e+07	1.63916e+07	2.91022e+07	1.70711e+07
High	P15153	RAC2	Ras-related C3 botulinum toxin substrate 2 OS=Homo sapiens OX=9606 GN=RAC2 PE=1 SV=1	0	15.806	24	5	17	4	192	21.4	7.61	1.36338	0.388397	2.99401e+06	4.08195e+06	1.41053e+06	4.98532e+06	2.82118e+06	2.57401e+06	3.17899e+06	7.0625e+06	2.87407e+06	6.08506e+06	2.55565e+06	1.83249e+06
High	P38606	ATP6V1A	V-type proton ATPase catalytic subunit A OS=Homo sapiens OX=9606 GN=ATP6V1A PE=1 SV=2	0	19.599	9	5	8	5	617	68.3	5.52	7.29333	0.390542	149253	1.08855e+06	6108.38	721829	6108.38	6108.38	6108.38	6108.38	6108.38	5.1838e+06	6108.38	240611
High	Q13509	TUBB3	Tubulin beta-3 chain OS=Homo sapiens OX=9606 GN=TUBB3 PE=1 SV=2	0	101.217	41	14	40	5	450	50.4	4.93	10.6103	0.390791	165123	1.752e+06	6108.38	267404	6108.38	539885	6108.38	6108.38	6108.38	8.73555e+06	6108.38	6108.38
High	P02741	CRP	C-reactive protein OS=Homo sapiens OX=9606 GN=CRP PE=1 SV=1	0.001	6.079	10	2	5	2	224	25	5.63	2.12187	0.391562	746661	1.58432e+06	6108.38	6108.38	6108.38	6108.38	3.70887e+06	1.6223e+06	1.60373e+06	6108.38	3.46072e+06	1.22873e+06
High	P05452	CLEC3B	Tetranectin OS=Homo sapiens OX=9606 GN=CLEC3B PE=1 SV=3	0	29.343	26	4	22	4	202	22.5	5.67	0.6346	0.392095	1.80075e+07	1.14276e+07	1.89973e+07	1.13882e+07	2.16227e+07	8.63696e+06	2.93924e+07	3.34459e+07	1.90539e+06	4.71216e+06	6108.38	1.70685e+07
High	P01706	IGLV2-11	Immunoglobulin lambda variable 2-11 OS=Homo sapiens OX=9606 GN=IGLV2-11 PE=1 SV=2	0	21.394	37	2	56	2	119	12.6	7.24	0.79795	0.393774	1.63957e+08	1.3083e+08	1.48702e+08	1.39165e+08	2.81682e+08	8.27912e+07	1.67442e+08	1.65318e+08	1.48922e+08	8.27793e+07	1.59208e+08	9.79203e+07
High	P13591	NCAM1	Neural cell adhesion molecule 1 OS=Homo sapiens OX=9606 GN=NCAM1 PE=1 SV=3	0.004	4.293	1	1	1	1	858	94.5	4.87	0.55259	0.394369	4.3004e+06	2.37636e+06	1.58195e+06	437897	2.94381e+06	4.98349e+06	11554833	2.02327e+06	3.91476e+06	1.3353e+06	6108.38	4.60237e+06
High	P62826	RAN	GTP-binding nuclear protein Ran OS=Homo sapiens OX=9606 GN=RAN PE=1 SV=3	0	11.694	19	3	10	3	216	24.4	7.49	1.49364	0.395116	869283	1.2984e+06	779155	696600	1.7433e+06	6108.38	1.12125e+06	491435	895845	854678	2.66069e+06	1.58934e+06
Medium	P31995	FCGR2C; FCGR2B	Low affinity immunoglobulin gamma Fc region receptor II-c OS=Homo sapiens OX=9606 GN=FCGR2C PE=1 SV=1	0.02	2.078	3	1	4	1	323	35.6	6.9	1.72563	0.397785	195528	337409	287531	385563	6108.38	6108.38	292330	563838	635922	6108.38	6108.38	475071
High	P02765	AHSG	Alpha-2-HS-glycoprotein OS=Homo sapiens OX=9606 GN=AHSG PE=1 SV=1	0	96.946	35	9	112	9	367	39.3	5.72	1.26339	0.399079	1.58004e+08	1.99622e+08	1.32053e+08	2.82937e+08	9.66323e+07	9.99163e+07	1.78483e+08	2.8463e+08	1.1511e+08	1.55275e+08	1.86023e+08	2.57072e+08
High	P30041	PRDX6	Peroxiredoxin-6 OS=Homo sapiens OX=9606 GN=PRDX6 PE=1 SV=3	0	15.525	19	4	9	4	224	25	6.38	1.44813	0.400175	956037	1.38446e+06	1.2702e+06	364289	306800	2.06058e+06	778319	1.18543e+06	2.76049e+06	701979	1.07979e+06	1.19462e+06
High	Q01629	IFITM2	Interferon-induced transmembrane protein 2 OS=Homo sapiens OX=9606 GN=IFITM2 PE=1 SV=2	0	8.299	12	1	2	1	132	14.6	7.42	1.31317	0.402375	3.70279e+06	4.86239e+06	5.23025e+06	5.62058e+06	3.55919e+06	4.09784e+06	6108.38	3.03304e+06	4.11072e+06	5.99828e+06	7.62194e+06	3.54795e+06
High	Q8WW52	FAM151A	Protein FAM151A OS=Homo sapiens OX=9606 GN=FAM151A PE=2 SV=2	0	18.313	8	4	16	4	585	64	6.67	1.63007	0.405317	1.17901e+06	1.92187e+06	136259	96912	773716	1.58993e+06	3.29826e+06	2.42571e+06	1.12448e+06	417353	3.92778e+06	1.71403e+06
High	P25788	PSMA3	Proteasome subunit alpha type-3 OS=Homo sapiens OX=9606 GN=PSMA3 PE=1 SV=2	0	15.491	14	3	11	3	255	28.4	5.33	1.20816	0.408343	3.51981e+06	4.25249e+06	1.77832e+06	3.4049e+06	3.67459e+06	4.28215e+06	4.45908e+06	2.92306e+06	6.89417e+06	3.67282e+06	4.21712e+06	3.55528e+06
High	Q8IWL2	SFTPA1	Pulmonary surfactant-associated protein A1 OS=Homo sapiens OX=9606 GN=SFTPA1 PE=1 SV=2	0	9.54	8	2	5	2	248	26.2	5	0.59569	0.408416	1.90435e+06	1.1344e+06	1.55119e+06	1.11353e+06	1.73313e+06	5.11778e+06	6108.38	1.11006e+06	1.69293e+06	417574	1.34175e+06	1.10967e+06
High	P06396	GSN	Gelsolin OS=Homo sapiens OX=9606 GN=GSN PE=1 SV=1	0	122.92	28	16	131	16	782	85.6	6.28	1.07469	0.409006	2.09923e+08	2.25603e+08	2.00705e+08	2.14449e+08	2.17393e+08	2.14988e+08	2.02082e+08	1.61766e+08	2.13483e+08	2.52147e+08	2.56705e+08	2.43913e+08
High	P02748	C9	Complement component C9 OS=Homo sapiens OX=9606 GN=C9 PE=1 SV=2	0	99.109	35	16	117	16	559	63.1	5.59	1.10535	0.410756	6.55702e+07	7.24778e+07	5.45345e+07	6.77412e+07	6.68174e+07	7.56801e+07	6.30778e+07	6.29955e+07	5.21771e+07	9.3985e+07	7.26301e+07	8.06013e+07
High	Q9NQ34	TMEM9B	Transmembrane protein 9B OS=Homo sapiens OX=9606 GN=TMEM9B PE=1 SV=1	0.001	5.278	11	2	4	2	198	22.5	8.06	0.47273	0.415319	3.1176e+06	1.47378e+06	1.05302e+06	1.06251e+07	994955	1.07342e+06	1.84156e+06	2.66073e+06	1.14328e+06	1.19905e+06	665750	1.70012e+06
High	P01857	IGHG1	Immunoglobulin heavy constant gamma 1 OS=Homo sapiens OX=9606 GN=IGHG1 PE=1 SV=1	0	308.272	64	18	695	9	330	36.1	8.19	0.93232	0.416139	1.09124e+10	1.01738e+10	1.19224e+10	1.09896e+10	8.75173e+09	1.20527e+10	1.08453e+10	9.98102e+09	9.67123e+09	1.25767e+10	8.92178e+09	9.71828e+09
High	P25311	AZGP1	Zinc-alpha-2-glycoprotein OS=Homo sapiens OX=9606 GN=AZGP1 PE=1 SV=2	0	110.436	53	15	125	15	298	34.2	6.05	1.08357	0.41827	9.63171e+07	1.04367e+08	1.14086e+08	8.63051e+07	8.89049e+07	1.15206e+08	7.70836e+07	1.07608e+08	1.21669e+08	1.00385e+08	8.83738e+07	1.03797e+08
High	P16190	HLA-A	HLA class I histocompatibility antigen, A-33 alpha chain OS=Homo sapiens OX=9606 GN=HLA-A PE=1 SV=3	0	29.881	27	7	25	2	365	40.9	6.7	1.28722	0.424194	3.27883e+06	4.22057e+06	4.24495e+06	2.0258e+06	4.60583e+06	6108.38	5.51148e+06	3.49431e+06	5.02548e+06	2.59004e+06	5.08383e+06	4.90919e+06
High	P20618	PSMB1	Proteasome subunit beta type-1 OS=Homo sapiens OX=9606 GN=PSMB1 PE=1 SV=2	0.001	5.05	10	2	2	2	241	26.5	8.13	0.44421	0.427926	1.04765e+06	465379	6108.38	6108.38	1.66198e+06	2.75159e+06	812452	2.30246e+06	6108.38	6108.38	6108.38	6108.38
High	P07359	GP1BA	Platelet glycoprotein Ib alpha chain OS=Homo sapiens OX=9606 GN=GP1BA PE=1 SV=2	0	18.236	8	5	11	5	652	71.5	6.29	2.32743	0.428866	498900	1.16115e+06	6108.38	6108.38	6108.38	519354	1.95682e+06	6108.38	1.35822e+06	6108.38	662203	3.77313e+06
High	P61026	RAB10	Ras-related protein Rab-10 OS=Homo sapiens OX=9606 GN=RAB10 PE=1 SV=1	0	9.653	17	3	7	2	200	22.5	8.38	1.7314	0.431679	699985	1.21195e+06	6108.38	6108.38	760723	6108.38	2720875	1.73596e+06	6108.38	1.76025e+06	1.08347e+06	1.47398e+06
High	P01703	IGLV1-40	Immunoglobulin lambda variable 1-40 OS=Homo sapiens OX=9606 GN=IGLV1-40 PE=1 SV=2	0	20.046	39	2	17	2	118	12.3	5.74	1.30593	0.432742	2.14839e+07	2.80565e+07	2.21655e+07	1.97476e+07	2.38458e+07	2.36226e+07	18038048	3.13703e+07	5.11526e+07	2.69372e+07	1.71202e+06	2.91104e+07
High	P01763	IGHV3-48	Immunoglobulin heavy variable 3-48 OS=Homo sapiens OX=9606 GN=IGHV3-48 PE=1 SV=2	0	40.713	54	4	105	2	117	12.8	5.36	0.82556	0.433341	4.43014e+06	3.65735e+06	4.13772e+06	3.60036e+06	4.37489e+06	4.40895e+06	5.62878e+06	5.42686e+06	4.82096e+06	2.95533e+06	557825	4.52578e+06
High	A0A0C4DH32	IGHV3-20	Immunoglobulin heavy variable 3-20 OS=Homo sapiens OX=9606 GN=IGHV3-20 PE=3 SV=2	0	27.333	35	3	42	2	117	12.7	7.87	0.73639	0.435467	7.75892e+06	5.71363e+06	7.20381e+06	8.28775e+06	8.00331e+06	1.23539e+07	2.94581e+06	1.12731e+07	8.87454e+06	4.98336e+06	6108.38	3.43102e+06
High	P62873	GNB1	Guanine nucleotide-binding protein G(I)/G(S)/G(T) subunit beta-1 OS=Homo sapiens OX=9606 GN=GNB1 PE=1 SV=3	0	26.888	15	5	24	2	340	37.4	6	0.84133	0.435992	1.34735e+08	1.13356e+08	1.32474e+08	1.14846e+08	1.52374e+08	1.70808e+08	1.03172e+08	1.34301e+08	5.71637e+07	7.2744e+07	1.86388e+08	1.16182e+08
High	P26038	MSN	Moesin OS=Homo sapiens OX=9606 GN=MSN PE=1 SV=3	0	118.536	39	25	130	19	577	67.8	6.4	1.3747	0.436868	2.856e+07	3.92614e+07	2.38248e+07	1.39723e+07	1.58841e+07	3.18569e+07	5.72618e+07	7.12239e+07	3.90661e+07	1.1457e+07	5.11931e+07	2.33668e+07
High	Q8NG11	TSPAN14	Tetraspanin-14 OS=Homo sapiens OX=9606 GN=TSPAN14 PE=1 SV=1	0	8.556	12	3	7	3	270	30.7	6.84	1.65317	0.437075	683967	1.13071e+06	1.11715e+06	908392	270258	6108.38	1.11792e+06	779155	663814	6108.38	2.94346e+06	1.26102e+06
High	A0A075B6J9	IGLV2-18	Immunoglobulin lambda variable 2-18 OS=Homo sapiens OX=9606 GN=IGLV2-18 PE=3 SV=2	0	19.557	25	2	55	2	118	12.4	4.82	0.87757	0.437758	7.55598e+07	6.63093e+07	7.67451e+07	5.01995e+07	1.05824e+08	8.03134e+07	6.47168e+07	5.02568e+07	7.95968e+07	6.06115e+07	8.40111e+07	5.70702e+07
Medium	P33908	MAN1A1	Mannosyl-oligosaccharide 1,2-alpha-mannosidase IA OS=Homo sapiens OX=9606 GN=MAN1A1 PE=1 SV=3	0.02	2.099	1	1	1	1	653	72.9	6.47	1.54001	0.440581	264956	408034	255360	660288	6108.38	396915	6108.38	326914	520547	772990	6108.38	413611
Medium	Q7LBR1	CHMP1B	Charged multivesicular body protein 1b OS=Homo sapiens OX=9606 GN=CHMP1B PE=1 SV=1	0.022	2.02	4	1	2	1	199	22.1	8.1	1.88302	0.441086	302221	569089	6108.38	6108.38	6108.38	6108.38	1.48667e+06	740940	634151	6108.38	805152	659092
High	O14791	APOL1	Apolipoprotein L1 OS=Homo sapiens OX=9606 GN=APOL1 PE=1 SV=5	0	116.459	41	18	171	18	398	43.9	5.81	0.88979	0.44125	1.34923e+09	1.20054e+09	1.39616e+09	1.33932e+09	1.52205e+09	1.66116e+09	8.27482e+08	1.16941e+09	1.4378e+09	8.28622e+08	1.46034e+09	1.10652e+09
Medium	Q9NP78	ABCB9	ATP-binding cassette sub-family B member 9 OS=Homo sapiens OX=9606 GN=ABCB9 PE=1 SV=1	0.031	1.853	1	1	1	1	766	84.4	7.93	0.32406	0.4421	524187	169866	498063	6108.38	2.10455e+06	6108.38	6108.38	6108.38	6108.38	6108.38	824898	6108.38
High	A0A0B4J2D9	IGKV1D-13; IGKV1-13	Immunoglobulin kappa variable 1D-13 OS=Homo sapiens OX=9606 GN=IGKV1D-13 PE=3 SV=1	0	35.96	34	3	40	2	117	12.6	7.84	0.84062	0.443102	1.16013e+07	9.75229e+06	1.87189e+07	1.11163e+07	9.33754e+06	1.04882e+07	8.34575e+06	1.11891e+07	1.2989e+07	7.26465e+06	1.14943e+07	5.82445e+06
High	Q13724	MOGS	Mannosyl-oligosaccharide glucosidase OS=Homo sapiens OX=9606 GN=MOGS PE=1 SV=5	0	9.648	2	1	2	1	837	91.9	8.9	0.56043	0.445488	676366	379054	694529	6108.38	6108.38	1.78406e+06	891027	436847	6108.38	889718	556488	6108.38
High	P00451	F8	Coagulation factor VIII OS=Homo sapiens OX=9606 GN=F8 PE=1 SV=1	0.009	2.582	0	1	2	1	2351	266.8	7.36	0.74949	0.451008	1.77452e+07	1.32999e+07	1.52127e+07	3.31577e+07	9.39253e+06	1.50295e+07	15933730	1.89915e+07	2.09805e+07	1.75626e+07	6108.38	8.95866e+06
High	P24821	TNC	Tenascin OS=Homo sapiens OX=9606 GN=TNC PE=1 SV=3	0	25.409	4	7	16	7	2201	240.7	4.89	1.64859	0.462517	1.80402e+06	2.9741e+06	1.95619e+06	3.11404e+06	1.63699e+06	1.58897e+06	723910	8.80602e+06	1.43909e+06	986729	1.92841e+06	1.71024e+06
High	P48740	MASP1	Mannan-binding lectin serine protease 1 OS=Homo sapiens OX=9606 GN=MASP1 PE=1 SV=3	0	108.937	29	15	102	14	699	79.2	5.49	0.82929	0.462995	3.55433e+07	2.94758e+07	4.07203e+07	2.60012e+07	2.48722e+07	4.34932e+07	4.26296e+07	1.6653e+07	3.67051e+07	3.20539e+07	1.27309e+07	4.92363e+07
Medium	Q6ZRI0	OTOG	Otogelin OS=Homo sapiens OX=9606 GN=OTOG PE=1 SV=3	0.026	1.931	1	1	2	1	2925	314.6	5.91	0.80948	0.464689	2.2725e+06	1.83954e+06	3.04051e+06	1.8948e+06	2.57997e+06	2.13502e+06	1.7122e+06	6108.38	2.7969e+06	1.72613e+06	1.87607e+06	2.79252e+06
High	P63218	GNG5	Guanine nucleotide-binding protein G(I)/G(S)/G(O) subunit gamma-5 OS=Homo sapiens OX=9606 GN=GNG5 PE=1 SV=3	0.005	3.036	13	1	5	1	68	7.3	9.85	1.13325	0.472192	4.67766e+06	5.30094e+06	3.96242e+06	2.57797e+06	5.34782e+06	4.77794e+06	6.72213e+06	6.37204e+06	5.74696e+06	4.86071e+06	5.75509e+06	3.7699e+06
High	P10599	TXN	Thioredoxin OS=Homo sapiens OX=9606 GN=TXN PE=1 SV=3	0.005	3.383	9	1	1	1	105	11.7	4.92	1.38775	0.472238	1.07095e+06	1.48621e+06	1.68649e+06	6108.38	939269	2.36143e+06	361439	1.23931e+06	980442	1.0069e+06	2.82885e+06	1.37556e+06
High	P27701	CD82	CD82 antigen OS=Homo sapiens OX=9606 GN=CD82 PE=1 SV=1	0	29.329	25	5	23	5	267	29.6	5.24	1.30031	0.479929	3.43593e+06	4.46778e+06	6.645e+06	3.01247e+06	1.59444e+06	4.66282e+06	1.2649e+06	5.10204e+06	5.55015e+06	618318	5.6717e+06	5.3967e+06
High	Q14766	LTBP1	Latent-transforming growth factor beta-binding protein 1 OS=Homo sapiens OX=9606 GN=LTBP1 PE=1 SV=4	0	59.352	9	12	35	12	1721	186.7	5.96	1.49719	0.481908	2.70905e+06	4.05597e+06	3.19982e+06	1.83589e+06	1.81666e+06	6.19512e+06	497747	3.58148e+06	629860	1.7462e+06	9.53723e+06	4.78507e+06
High	P0DP25	CALM3; CALM2; CALM1	Calmodulin-3 OS=Homo sapiens OX=9606 GN=CALM3 PE=1 SV=1	0	13.433	21	3	9	3	149	16.8	4.22	1.81477	0.483344	1.07838e+06	1.95701e+06	1.02596e+06	1.04971e+06	1.9273e+06	1.38282e+06	6108.38	3.68888e+06	5.65448e+06	429467	6108.38	6108.38
High	P04433	IGKV3D-11; IGKV3-11	Immunoglobulin kappa variable 3-11 OS=Homo sapiens OX=9606 GN=IGKV3-11 PE=1 SV=1	0	40.228	52	3	56	3	115	12.6	4.96	0.90411	0.486524	7.04093e+08	6.36574e+08	6.98779e+08	5.7061e+08	9.30273e+08	7.7478e+08	5.46023e+08	5.8641e+08	7.01371e+08	4.60538e+08	8.21268e+08	6.13284e+08
High	Q9ULC0	EMCN	Endomucin OS=Homo sapiens OX=9606 GN=EMCN PE=1 SV=2	0.009	2.56	5	1	1	1	261	27.4	7.94	1.28384	0.489405	404159	518876	6108.38	820012	476286	454894	263497	609435	779769	314636	527960	362580
High	P35527	KRT9	Keratin, type I cytoskeletal 9 OS=Homo sapiens OX=9606 GN=KRT9 PE=1 SV=3	0	165.915	46	21	125	20	623	62	5.24	1.14209	0.492083	3.90757e+07	4.46281e+07	6.6934e+07	3.47134e+07	3.15469e+07	2.33647e+07	3.88195e+07	4.12235e+07	5.27259e+07	4.09869e+07	4.43063e+07	4.38981e+07
High	Q15848	ADIPOQ	Adiponectin OS=Homo sapiens OX=9606 GN=ADIPOQ PE=1 SV=1	0	19.454	12	2	13	2	244	26.4	5.74	2.0466	0.493088	1.733e+06	3.54675e+06	6108.38	6108.38	6108.38	6108.38	8640544	2.36936e+06	5.75772e+06	6108.38	9.59447e+06	6108.38
High	Q71U36	TUBA1A	Tubulin alpha-1A chain OS=Homo sapiens OX=9606 GN=TUBA1A PE=1 SV=1	0	124.651	46	15	42	6	451	50.1	5.06	3.22039	0.496659	9.3902e+06	3.02401e+07	2.78248e+06	3.50779e+07	1.62856e+06	1.96287e+06	5.49914e+06	6108.38	3.11161e+06	1.44461e+08	1.46138e+06	2.16071e+06
High	P01903	HLA-DRA	HLA class II histocompatibility antigen, DR alpha chain OS=Homo sapiens OX=9606 GN=HLA-DRA PE=1 SV=1	0	23.833	18	3	14	3	254	28.6	5	0.76902	0.497797	1.35325e+06	1.04068e+06	1.13559e+06	1.44302e+06	732708	1.04658e+06	2408374	2.18461e+06	1.00023e+06	339595	1.25437e+06	424628
High	P01009	SERPINA1	Alpha-1-antitrypsin OS=Homo sapiens OX=9606 GN=SERPINA1 PE=1 SV=3	0	260.552	59	25	453	25	418	46.7	5.59	1.06009	0.504183	2.2095e+09	2.34227e+09	2.06391e+09	2.70291e+09	2.33833e+09	1.80648e+09	2.13586e+09	2.59339e+09	2.35145e+09	2.58731e+09	1.98721e+09	2.19197e+09
High	P10909	CLU	Clusterin OS=Homo sapiens OX=9606 GN=CLU PE=1 SV=1	0	110.237	32	15	183	15	449	52.5	6.27	1.10389	0.505688	4.38462e+08	4.84013e+08	4.91831e+08	4.39289e+08	3.94089e+08	4.91167e+08	3.75932e+08	3.96977e+08	3.00466e+08	5.17116e+08	6.44072e+08	5.61436e+08
High	Q9UH73	EBF1	Transcription factor COE1 OS=Homo sapiens OX=9606 GN=EBF1 PE=1 SV=2	0.01	2.459	2	1	7	1	591	64.4	8.76	1.66153	0.50755	885668	1.47156e+06	6108.38	6108.38	6108.38	2.44013e+06	1969889	6108.38	2.75385e+06	1.56838e+06	3.02335e+06	6108.38
High	P06733	ENO1	Alpha-enolase OS=Homo sapiens OX=9606 GN=ENO1 PE=1 SV=2	0	14.467	10	4	7	4	434	47.1	7.39	1.74954	0.511954	574129	1.00446e+06	6108.38	6108.38	382669	6108.38	2.46965e+06	2.27023e+06	549422	1.56916e+06	6108.38	627383
High	P23083	IGHV1OR15-1	Immunoglobulin heavy variable 1-2 OS=Homo sapiens OX=9606 GN=IGHV1-2 PE=1 SV=2	0	26.263	41	4	24	3	117	13.1	9.13	1.10353	0.51373	2.06775e+07	2.28182e+07	2.49361e+07	1.87807e+07	1.94892e+07	1.84776e+07	2.17037e+07	1.89836e+07	1.61552e+07	1.99636e+07	3.18278e+07	2.71608e+07
High	P11169	SLC2A3	Solute carrier family 2, facilitated glucose transporter member 3 OS=Homo sapiens OX=9606 GN=SLC2A3 PE=1 SV=1	0	8.162	4	2	11	2	496	53.9	7.2	1.72464	0.515077	352890	608608	829070	6108.38	6108.38	6108.38	917055	653933	681735	1.69516e+06	6108.38	6108.38
High	P14209	CD99	CD99 antigen OS=Homo sapiens OX=9606 GN=CD99 PE=1 SV=1	0.001	5.669	5	1	5	1	185	18.8	4.75	3.19496	0.522387	115003	367430	6108.38	6108.38	6108.38	550581	6108.38	1.81272e+06	6108.38	6108.38	6108.38	6108.38
High	Q06033	ITIH3	Inter-alpha-trypsin inhibitor heavy chain H3 OS=Homo sapiens OX=9606 GN=ITIH3 PE=1 SV=2	0	40.538	10	8	44	8	890	99.8	5.74	1.1755	0.523021	1.48881e+08	1.75009e+08	2.01253e+08	1.46166e+08	1.21348e+08	1.33316e+08	1.42321e+08	2.12988e+08	2.02473e+08	2.34395e+08	3.10357e+07	1.94154e+08
High	P02774	GC	Vitamin D-binding protein OS=Homo sapiens OX=9606 GN=GC PE=1 SV=1	0	188.883	57	21	276	21	474	52.9	5.54	1.11294	0.526126	3.25494e+08	3.62256e+08	3.23278e+08	3.62544e+08	3.41683e+08	3.30904e+08	2.6906e+08	4.35012e+08	4.15554e+08	4.41476e+08	1.56648e+08	3.62592e+08
High	P30825	SLC7A1	High affinity cationic amino acid transporter 1 OS=Homo sapiens OX=9606 GN=SLC7A1 PE=1 SV=1	0	11.201	5	3	12	3	629	67.6	5.43	1.35185	0.531588	996329	1.34689e+06	6108.38	1.17274e+06	867311	1.73256e+06	1.20292e+06	1.72258e+06	2.78968e+06	1.14328e+06	6108.38	1.07278e+06
High	P27487	DPP4	Dipeptidyl peptidase 4 OS=Homo sapiens OX=9606 GN=DPP4 PE=1 SV=2	0	81.253	22	15	54	15	766	88.2	6.04	1.17974	0.531965	3.23681e+07	3.8186e+07	3.71827e+07	2.57214e+07	4.0317e+07	7.42658e+06	5.11929e+07	3.57981e+07	4.64292e+07	4.47775e+07	2.00215e+07	4.39036e+07
High	Q96PD5	PGLYRP2	N-acetylmuramoyl-L-alanine amidase OS=Homo sapiens OX=9606 GN=PGLYRP2 PE=1 SV=1	0	74.707	25	9	72	9	576	62.2	7.55	1.11943	0.532183	1.01481e+07	1.13602e+07	1.53446e+07	1.03682e+07	1.02515e+07	6.35823e+06	8.41815e+06	1.07562e+07	1.21861e+07	1.15809e+07	7.72346e+06	1.45542e+07
High	P07437	TUBB	Tubulin beta chain OS=Homo sapiens OX=9606 GN=TUBB PE=1 SV=2	0	130.395	44	15	65	2	444	49.6	4.89	1.836	0.538896	2.07384e+07	3.80758e+07	1.38936e+07	4.60758e+07	1.45095e+07	9.37414e+06	1.98391e+07	1.41753e+07	9.66885e+06	1.42361e+08	2.01064e+07	4.06798e+06
High	A0A0B4J1U7	IGHV6-1	Immunoglobulin heavy variable 6-1 OS=Homo sapiens OX=9606 GN=IGHV6-1 PE=3 SV=1	0	19.461	34	3	27	3	121	13.5	9.2	0.89469	0.540961	2.27803e+08	2.03813e+08	1.66709e+08	2.41931e+08	2.87215e+08	2.98744e+08	144414290	1.81414e+08	2.68018e+08	1.53044e+08	2.36033e+08	1.80555e+08
High	P02775	PPBP	Platelet basic protein OS=Homo sapiens OX=9606 GN=PPBP PE=1 SV=3	0	13.034	36	4	8	4	128	13.9	8.79	1.29887	0.541501	2.16532e+06	2.81246e+06	3.87374e+06	1.40317e+06	2.72425e+06	629030	2.19638e+06	5.6093e+06	2.66843e+06	3.50486e+06	1.64371e+06	636019
High	P61106	RAB14	Ras-related protein Rab-14 OS=Homo sapiens OX=9606 GN=RAB14 PE=1 SV=4	0.001	5.701	13	3	5	2	215	23.9	6.21	1.37791	0.541781	2.11057e+06	2.90818e+06	2.34188e+06	4.61613e+06	1.33428e+06	6108.38	2.25446e+06	3.14875e+06	670977	5.92288e+06	774075	4.02422e+06
High	P13473	LAMP2	Lysosome-associated membrane glycoprotein 2 OS=Homo sapiens OX=9606 GN=LAMP2 PE=1 SV=2	0	7.435	5	2	11	2	410	44.9	5.63	1.34364	0.542036	999723	1.34327e+06	1.04135e+06	6108.38	6108.38	1.22548e+06	2719567	2.07172e+06	1.46203e+06	1.10867e+06	881920	1.19198e+06
High	P00742	F10	Coagulation factor X OS=Homo sapiens OX=9606 GN=F10 PE=1 SV=2	0	21.51	14	6	25	6	488	54.7	5.94	1.14832	0.544194	4.14739e+06	4.76255e+06	4.13074e+06	4.11537e+06	4.28281e+06	5.65176e+06	2556289	6.65271e+06	2.6643e+06	3.2214e+06	4.59468e+06	6.67965e+06
High	P20701	ITGAL	Integrin alpha-L OS=Homo sapiens OX=9606 GN=ITGAL PE=1 SV=3	0.004	3.904	1	2	3	2	1170	128.7	5.63	1.61873	0.546095	333317	539549	6108.38	6108.38	496387	6108.38	1.15187e+06	6108.38	634956	1.2169e+06	833676	6108.38
High	Q08431	MFGE8	Lactadherin OS=Homo sapiens OX=9606 GN=MFGE8 PE=1 SV=2	0	12.119	10	4	13	4	387	43.1	8.15	0.46827	0.548063	4.22198e+06	1.97701e+06	315024	6108.38	6108.38	1.82642e+07	2.51847e+06	3.26633e+06	1.87973e+06	210890	2.74142e+06	1.7867e+06
High	A0A075B6H9	IGLV4-69	Immunoglobulin lambda variable 4-69 OS=Homo sapiens OX=9606 GN=IGLV4-69 PE=1 SV=1	0	18.937	28	2	16	2	119	12.8	6.51	0.85437	0.550012	3.25256e+08	2.77888e+08	3.55548e+08	3.58861e+08	4.93213e+08	1.09931e+08	3.08728e+08	3.33861e+08	2.99933e+08	1.935e+08	3.98542e+08	1.63604e+08
High	P01591	IGJ; JCHAIN	Immunoglobulin J chain OS=Homo sapiens OX=9606 GN=JCHAIN PE=1 SV=4	0	93.665	71	10	196	10	159	18.1	5.24	0.92827	0.550646	6.90456e+09	6.40932e+09	6.76021e+09	5.33431e+09	7.36447e+09	8.17582e+09	6.88798e+09	6.88848e+09	8.03166e+09	4.07777e+09	6.54073e+09	6.50797e+09
Medium	Q16706	MAN2A1	Alpha-mannosidase 2 OS=Homo sapiens OX=9606 GN=MAN2A1 PE=1 SV=2	0.014	2.183	1	1	1	1	1144	131.1	7.58	0.73635	0.561577	1.40714e+06	1.03615e+06	2.40543e+06	2.26524e+06	1.28717e+06	6108.38	1.07175e+06	685433	791737	2.5968e+06	6108.38	1.10066e+06
High	Q9UQB8	BAIAP2	Brain-specific angiogenesis inhibitor 1-associated protein 2 OS=Homo sapiens OX=9606 GN=BAIAP2 PE=1 SV=1	0	13.11	6	3	8	3	552	60.8	8.9	1.49847	0.565986	985719	1.47707e+06	6108.38	6108.38	2.55702e+06	6108.38	2353251	2.2021e+06	3.01693e+06	416491	1.74373e+06	6108.38
High	Q95604	HLA-C	HLA class I histocompatibility antigen, Cw-17 alpha chain OS=Homo sapiens OX=9606 GN=HLA-C PE=1 SV=1	0	41.023	23	6	29	1	372	41.2	6.8	1.84338	0.566459	704073	1.29787e+06	532074	6108.38	6108.38	6108.38	2.96997e+06	781806	429720	787381	4.48435e+06	6108.38
High	Q96IY4	CPB2	Carboxypeptidase B2 OS=Homo sapiens OX=9606 GN=CPB2 PE=1 SV=2	0	8.655	6	3	7	3	423	48.4	7.71	1.42784	0.56965	167542	239224	6108.38	528036	6108.38	6108.38	291349	321441	299913	289542	6108.38	279114
High	A0A0J9YVY3	IGHV7-4-1	Immunoglobulin heavy variable 7-4-1 OS=Homo sapiens OX=9606 GN=IGHV7-4-1 PE=3 SV=1	0	22.65	34	2	60	1	117	12.8	8.63	1.2651	0.573971	6.044e+06	7.64623e+06	8.92801e+06	2.75993e+06	1.12966e+07	6108.38	7.22934e+06	9.64767e+06	4.31751e+06	3.47413e+06	7.45489e+06	1.3337e+07
High	P32119	PRDX2	Peroxiredoxin-2 OS=Homo sapiens OX=9606 GN=PRDX2 PE=1 SV=5	0	14.044	19	4	28	4	198	21.9	5.97	0.89756	0.578696	1.52347e+07	1.36741e+07	1.45021e+07	1.10617e+07	1.15072e+07	1.68141e+07	2.22885e+07	1.6103e+07	1.27031e+07	1.10712e+07	1.90974e+07	9.39583e+06
High	P63104	YWHAZ	14-3-3 protein zeta/delta OS=Homo sapiens OX=9606 GN=YWHAZ PE=1 SV=1	0	50.845	42	9	40	7	245	27.7	4.79	1.15256	0.579411	5.7484e+06	6.6254e+06	2.44808e+06	4.24808e+06	7.34242e+06	6.71943e+06	7.98399e+06	1.07667e+07	6.61651e+06	4.31403e+06	5.30915e+06	6.12062e+06
High	P01824	IGHV4-39	Immunoglobulin heavy variable 4-39 OS=Homo sapiens OX=9606 GN=IGHV4-39 PE=1 SV=2	0	32.716	37	3	227	1	125	13.9	9.26	0.92315	0.585226	9.10963e+08	8.40957e+08	1.01772e+09	6.46107e+08	1.02717e+09	1.036e+09	8.27813e+08	7.73481e+08	1.18586e+09	6.54134e+08	9.02974e+08	6.88333e+08
High	P13637	ATP1A3	Sodium/potassium-transporting ATPase subunit alpha-3 OS=Homo sapiens OX=9606 GN=ATP1A3 PE=1 SV=3	0	46.924	11	9	16	3	1013	111.7	5.38	1.6656	0.585301	1.64594e+06	2.74147e+06	1.38031e+06	6108.38	1.66527e+06	2.30756e+06	2.87044e+06	740213	3.10914e+06	9.84579e+06	6108.38	6108.38
High	P02647	APOA1	Apolipoprotein A-I OS=Homo sapiens OX=9606 GN=APOA1 PE=1 SV=1	0	197.327	72	23	520	23	267	30.8	5.76	1.05018	0.585424	7.38606e+09	7.75666e+09	7.04019e+09	6.95181e+09	6.78014e+09	9.02556e+09	7.1326e+09	7.76858e+09	7.89426e+09	6.54354e+09	9.51751e+09	7.0594e+09
High	A0A0C4DH67	IGKV1-8	Immunoglobulin kappa variable 1-8 OS=Homo sapiens OX=9606 GN=IGKV1-8 PE=3 SV=1	0	45.998	48	4	54	2	115	12.5	9.01	1.11931	0.58962	3.83875e+07	4.29675e+07	3.38192e+07	1.68909e+07	3.66422e+07	5.64778e+07	4.81072e+07	3.88007e+07	4.83614e+07	3.31697e+07	5.82571e+07	3.62488e+07
High	Q9H444	CHMP4B	Charged multivesicular body protein 4b OS=Homo sapiens OX=9606 GN=CHMP4B PE=1 SV=1	0	7.31	13	3	5	3	224	24.9	4.82	1.44164	0.590151	729048	1.05102e+06	506429	439519	1.15924e+06	6108.38	1.53394e+06	555699	1.47374e+06	6108.38	2.82598e+06	393578
High	Q9UBQ6	EXTL2	Exostosin-like 2 OS=Homo sapiens OX=9606 GN=EXTL2 PE=1 SV=1	0	24.553	15	4	14	4	330	37.4	8.95	2.01337	0.593167	1.91364e+06	3.85287e+06	2.31184e+06	6.12019e+06	6108.38	6108.38	1.12396e+06	1.3272e+06	6108.38	1.69942e+07	930700	6108.38
High	P01137	TGFB1	Transforming growth factor beta-1 OS=Homo sapiens OX=9606 GN=TGFB1 PE=1 SV=2	0.004	3.971	3	1	5	1	390	44.3	8.53	2.37192	0.595928	89214	211608	6108.38	6108.38	421636	6108.38	6108.38	6108.38	6108.38	6108.38	6108.38	1.03361e+06
High	P11171	EPB41	Protein 4.1 OS=Homo sapiens OX=9606 GN=EPB41 PE=1 SV=4	0	8.155	2	2	6	2	864	97	5.58	0.76315	0.597754	492728	376026	6108.38	6108.38	932270	937648	581508	496425	439582	323221	310698	310204
High	Q14242	SELPLG	P-selectin glycoprotein ligand 1 OS=Homo sapiens OX=9606 GN=SELPLG PE=1 SV=1	0.004	4.288	2	1	7	1	412	43.2	4.4	1.31732	0.597883	2.04427e+06	2.69295e+06	1.18448e+06	1.15348e+06	1.8758e+06	6108.38	6.00147e+06	2.1033e+06	2.08777e+06	1.45942e+06	3.08641e+06	4.72787e+06
High	O00299	CLIC1	Chloride intracellular channel protein 1 OS=Homo sapiens OX=9606 GN=CLIC1 PE=1 SV=4	0	20.914	24	5	17	5	241	26.9	5.17	0.51302	0.60187	742318	380823	383010	6108.38	6108.38	6108.38	3.31025e+06	786400	613945	6108.38	6108.38	491553
High	A0A0C4DH68	IGKV2-24	Immunoglobulin kappa variable 2-24 OS=Homo sapiens OX=9606 GN=IGKV2-24 PE=3 SV=1	0	9.084	17	2	7	1	120	13.1	8.53	1.23571	0.606874	8.68972e+07	1.0738e+08	6108.38	6108.38	1.80119e+08	1.47329e+08	107026352	9.9866e+07	9.49013e+07	1.01346e+08	1.40732e+08	1.00053e+08
Medium	P37840	SNCA	Alpha-synuclein OS=Homo sapiens OX=9606 GN=SNCA PE=1 SV=1	0.014	2.183	6	1	2	1	140	14.5	4.7	0.44189	0.612493	234658	103694	6108.38	6108.38	6108.38	6108.38	1.14886e+06	6108.38	6108.38	6108.38	6108.38	494036
High	P60033	CD81	CD81 antigen OS=Homo sapiens OX=9606 GN=CD81 PE=1 SV=1	0	21.752	22	3	17	3	236	25.8	5.29	1.23144	0.61599	1.6724e+06	2.05947e+06	980756	1.21324e+06	822509	1.47373e+06	3.87176e+06	2.55074e+06	3.73251e+06	1.05793e+06	1.46915e+06	1.48701e+06
High	A0A0C4DH43	IGHV2-70D	Immunoglobulin heavy variable 2-70D OS=Homo sapiens OX=9606 GN=IGHV2-70D PE=3 SV=1	0	31.868	36	4	33	3	119	13.3	8.29	1.14559	0.617601	9.28501e+07	1.06368e+08	1.07236e+08	9.16936e+07	1.16717e+07	1.028e+08	1.50849e+08	9.97781e+07	1.34003e+08	9.64498e+07	1.34888e+08	6.67219e+07
High	A0A0C4DH73	IGKV1-12; IGKV1D-12	Immunoglobulin kappa variable 1-12 OS=Homo sapiens OX=9606 GN=IGKV1-12 PE=3 SV=1	0	30.175	34	3	101	1	117	12.6	8.31	1.07087	0.620087	6.02838e+07	6.45561e+07	6.87964e+07	4.357e+07	6.02428e+07	7.05554e+07	5.82543e+07	5.37439e+07	6.9373e+07	4.84038e+07	8.71535e+07	6.41066e+07
High	P01602	IGKV1-5	Immunoglobulin kappa variable 1-5 OS=Homo sapiens OX=9606 GN=IGKV1-5 PE=1 SV=2	0	21.622	30	3	62	2	117	12.8	8.28	1.10824	0.62322	1.6615e+08	1.84135e+08	2.01063e+08	1.71929e+08	2.04407e+08	6.4697e+07	1.88654e+08	1.63684e+08	1.87291e+08	1.54832e+08	2.74125e+08	1.40741e+08
High	P04264	KRT1	Keratin, type II cytoskeletal 1 OS=Homo sapiens OX=9606 GN=KRT1 PE=1 SV=6	0	181.781	45	24	178	21	644	66	8.12	0.93249	0.626776	1.04375e+08	9.73289e+07	1.44034e+08	1.12215e+08	9.11635e+07	7.98562e+07	9.46059e+07	8.3273e+07	1.22671e+08	9.53825e+07	7.69805e+07	1.08338e+08
High	O75882	ATRN	Attractin OS=Homo sapiens OX=9606 GN=ATRN PE=1 SV=2	0	74.676	11	14	80	14	1429	158.4	7.31	1.15602	0.629575	1.23491e+07	1.42757e+07	7.18397e+06	1.64673e+07	6.49565e+06	1.78796e+07	1.37187e+07	1.99334e+07	7.77548e+06	1.60107e+07	6.5067e+06	2.11526e+07
High	P00915	CA1	Carbonic anhydrase 1 OS=Homo sapiens OX=9606 GN=CA1 PE=1 SV=2	0	54.078	52	11	75	11	261	28.9	7.12	1.20623	0.633271	1.16645e+07	1.40701e+07	1.14032e+07	9.9726e+06	9.4089e+06	3.58842e+06	2.39494e+07	2.65635e+07	1.19488e+07	5.38952e+06	1.10983e+07	1.53505e+07
High	P08779	KRT16	Keratin, type I cytoskeletal 16 OS=Homo sapiens OX=9606 GN=KRT16 PE=1 SV=4	0	33.668	21	9	52	6	473	51.2	5.05	1.16121	0.636994	8.44912e+06	9.81116e+06	1.15032e+07	7.46618e+06	6.37831e+06	1.1378e+07	5.51988e+06	4.75803e+06	1.47008e+07	5.69224e+06	1.6797e+07	7.10781e+06
High	Q15758	SLC1A5	Neutral amino acid transporter B(0) OS=Homo sapiens OX=9606 GN=SLC1A5 PE=1 SV=2	0.001	6.048	2	1	4	1	541	56.6	5.48	1.1649	0.64026	2.04999e+06	2.38803e+06	3.3429e+06	1.78457e+06	2.35176e+06	6108.38	2764607	1.85927e+06	1.77161e+06	1.78973e+06	3.82235e+06	2.69721e+06
Medium	Q9Y6X6	MYO16	Unconventional myosin-XVI OS=Homo sapiens OX=9606 GN=MYO16 PE=1 SV=3	0.031	1.859	1	1	1	1	1858	206	6.81	0.64001	0.646483	2.7922e+06	1.78703e+06	6108.38	8.66033e+06	6108.38	5.28237e+06	6108.38	3.65192e+06	6108.38	6108.38	5.26491e+06	6108.38
High	P07996	THBS1	Thrombospondin-1 OS=Homo sapiens OX=9606 GN=THBS1 PE=1 SV=2	0	221.172	36	35	256	35	1170	129.3	4.94	1.09114	0.646878	9.0878e+07	9.91604e+07	8.76905e+07	5.61294e+07	9.23451e+07	1.0457e+08	1.13655e+08	8.25411e+07	6.06628e+07	1.12007e+08	9.46504e+07	1.4594e+08
High	O75954	TSPAN9	Tetraspanin-9 OS=Homo sapiens OX=9606 GN=TSPAN9 PE=1 SV=1	0	10.712	9	2	5	2	239	26.8	7.68	1.4376	0.653068	968575	1.39242e+06	1.16593e+06	6108.38	1.78824e+06	1.87649e+06	6108.38	6108.38	4.41561e+06	1.47185e+06	6108.38	1.06245e+06
High	P01721	IGLV6-57	Immunoglobulin lambda variable 6-57 OS=Homo sapiens OX=9606 GN=IGLV6-57 PE=1 SV=2	0	7.697	17	1	7	1	117	12.6	4.78	0.81004	0.655049	2.6996e+06	2.18679e+06	2.95041e+06	2.05064e+06	5.90559e+06	1.71772e+06	873650	1.73549e+06	4.08222e+06	2.02993e+06	3.08018e+06	6108.38
High	Q9H4G4	GLIPR2	Golgi-associated plant pathogenesis-related protein 1 OS=Homo sapiens OX=9606 GN=GLIPR2 PE=1 SV=3	0	36.642	47	5	20	5	154	17.2	9.41	1.20586	0.655926	2.12557e+06	2.56315e+06	3.2395e+06	1.81997e+06	1.2318e+06	821565	3.51504e+06	4.54062e+06	3.65784e+06	1.8901e+06	6108.38	2.72106e+06
High	P02776	PF4	Platelet factor 4 OS=Homo sapiens OX=9606 GN=PF4 PE=1 SV=2	0	36.126	27	3	52	2	101	10.8	8.62	1.1496	0.674168	5.35975e+07	6.16159e+07	5.73461e+07	4.17059e+07	4.09866e+07	6.24564e+07	65492316	7.06068e+07	4.23523e+07	9.73594e+07	3.23278e+06	9.4528e+07
High	P32942	ICAM3	Intercellular adhesion molecule 3 OS=Homo sapiens OX=9606 GN=ICAM3 PE=1 SV=2	0	13.77	7	4	14	4	547	59.5	5.43	0.79031	0.676409	1.22267e+06	966284	426988	1.07969e+06	244087	1.95368e+06	2.40889e+06	1.93945e+06	1.76978e+06	1.10997e+06	6108.38	6108.38
High	P61421	ATP6V0D1	V-type proton ATPase subunit d 1 OS=Homo sapiens OX=9606 GN=ATP6V0D1 PE=1 SV=1	0	12.593	9	3	11	3	351	40.3	5	0.74436	0.679381	3.31734e+06	2.4693e+06	3.6056e+06	6108.38	310937	9.97684e+06	2.68721e+06	1.88484e+06	4.04843e+06	4.74632e+06	939060	727853
Medium	P14543	NID1	Nidogen-1 OS=Homo sapiens OX=9606 GN=NID1 PE=1 SV=3	0.018	2.144	1	1	1	1	1247	136.3	5.29	0.61305	0.686838	530979	325515	6108.38	717330	1.91924e+06	6108.38	6108.38	6108.38	6108.38	6108.38	1.60314e+06	6108.38
High	P02768	ALB	Serum albumin OS=Homo sapiens OX=9606 GN=ALB PE=1 SV=2	0	1118.69	89	75	5059	75	609	69.3	6.28	1.0395	0.687381	7.49848e+10	7.79469e+10	7.38898e+10	7.3747e+10	7.98157e+10	7.47659e+10	7.27059e+10	9.2227e+10	8.39632e+10	8.12702e+10	5.12057e+10	8.10682e+10
High	P01601	IGKV1D-16; IGKC	Immunoglobulin kappa variable 1D-16 OS=Homo sapiens OX=9606 GN=IGKV1D-16 PE=3 SV=2	0	25.206	34	3	20	2	117	12.7	7.74	1.13014	0.690931	6.70676e+06	7.5796e+06	4.83147e+06	3.95499e+06	7.30466e+06	3.09765e+06	1.4345e+07	9.17649e+06	6.86134e+06	7.39002e+06	5.91817e+06	8.55196e+06
High	P16150	SPN; LOC101929889; LOC105369261	Leukosialin OS=Homo sapiens OX=9606 GN=SPN PE=1 SV=1	0	6.614	5	2	11	2	400	40.3	5.1	1.10711	0.697239	3.12896e+06	3.46412e+06	2.49448e+06	2.05966e+06	2.36493e+06	4.53648e+06	4189269	4.96226e+06	5.11989e+06	2.4002e+06	2.78667e+06	2.05158e+06
High	P0DMV9	HSPA1B; HSPA1A	Heat shock 70 kDa protein 1B OS=Homo sapiens OX=9606 GN=HSPA1B PE=1 SV=1	0	29.494	12	7	33	4	641	70	5.66	0.86958	0.698237	2.49827e+07	2.17244e+07	2.47965e+07	1.09589e+06	2.82815e+07	2.06906e+07	50049021	2.42491e+07	2.14279e+07	2.52432e+07	1.38226e+07	2.38791e+07
High	P17936	IGFBP3	Insulin-like growth factor-binding protein 3 OS=Homo sapiens OX=9606 GN=IGFBP3 PE=1 SV=2	0	12.613	16	3	5	3	291	31.7	8.69	0.87242	0.699191	1.79529e+07	1.56626e+07	1.69687e+07	1.29812e+07	1.16463e+07	1.72246e+07	30943912	2.84252e+07	1.87154e+07	1.64832e+07	6108.38	1.4683e+07
High	P02760	AMBP	Protein AMBP OS=Homo sapiens OX=9606 GN=AMBP PE=1 SV=1	0	82.341	37	10	103	10	352	39	6.25	1.10647	0.701908	3.44355e+07	3.81018e+07	4.04416e+07	4.48222e+07	2.50755e+07	3.06485e+07	3.11898e+07	4.10675e+07	3.44881e+07	5.64068e+07	7.61285e+06	5.09337e+07
High	Q04756	HGFAC	Hepatocyte growth factor activator OS=Homo sapiens OX=9606 GN=HGFAC PE=1 SV=1	0	21.694	8	4	13	4	655	70.6	7.24	1.34891	0.703896	1.41621e+06	1.91033e+06	611156	528534	656822	923388	4.36115e+06	1.1037e+06	3.22274e+06	6108.38	6108.38	5.213e+06
High	P01714	IGLV3-19	Immunoglobulin lambda variable 3-19 OS=Homo sapiens OX=9606 GN=IGLV3-19 PE=1 SV=2	0	36.556	63	4	60	4	112	12	4.96	0.9109	0.709177	1.17844e+08	1.07344e+08	8.5833e+07	1.07881e+08	1.19887e+08	2.05933e+08	69686843	7.74539e+07	1.43844e+08	1.20519e+08	1.19303e+08	7.56023e+07
High	P04430	IGKV1-16	Immunoglobulin kappa variable 1-16 OS=Homo sapiens OX=9606 GN=IGKV1-16 PE=1 SV=2	0	26.537	34	3	31	2	117	12.6	8.16	0.93279	0.713893	8.72937e+06	8.14264e+06	9.53668e+06	5.61186e+06	1.31765e+07	9.15299e+06	6168852	9.14921e+06	8.63494e+06	6.62874e+06	1.00566e+07	6.24371e+06
High	P01859	IGHG2	Immunoglobulin heavy constant gamma 2 OS=Homo sapiens OX=9606 GN=IGHG2 PE=1 SV=2	0	245.2	67	18	896	9	326	35.9	7.59	1.05409	0.717106	2.66937e+09	2.81374e+09	2.82125e+09	2.35209e+09	2.17811e+09	2.62703e+09	3.36835e+09	2.87941e+09	3.20223e+09	3.53754e+09	1.6208e+09	2.82873e+09
High	P62937	PPIA	Peptidyl-prolyl cis-trans isomerase A OS=Homo sapiens OX=9606 GN=PPIA PE=1 SV=2	0	22.977	36	5	28	5	165	18	7.81	1.20536	0.717106	3.95904e+06	4.77206e+06	3.90031e+06	2.26289e+06	7.10041e+06	3.73492e+06	2.79665e+06	1.24483e+07	989083	4.32205e+06	2.67453e+06	3.42631e+06
High	P04899	GNAI2	Guanine nucleotide-binding protein G(i) subunit alpha-2 OS=Homo sapiens OX=9606 GN=GNAI2 PE=1 SV=3	0	36.509	25	7	24	7	355	40.4	5.54	1.11753	0.719871	5.52299e+06	6.17212e+06	9.50584e+06	7.24876e+06	1.03649e+06	2.61965e+06	7.20422e+06	5.60682e+06	7.08614e+06	8.58864e+06	4.78088e+06	4.79814e+06
High	P60900	PSMA6	Proteasome subunit alpha type-6 OS=Homo sapiens OX=9606 GN=PSMA6 PE=1 SV=1	0	7.818	8	2	7	2	246	27.4	6.76	0.66731	0.720425	799014	533192	6108.38	1.92537e+06	6108.38	6108.38	2.05138e+06	6108.38	6108.38	6108.38	6108.38	2.64153e+06
High	Q9HBI1	PARVB	Beta-parvin OS=Homo sapiens OX=9606 GN=PARVB PE=1 SV=1	0	8.898	8	2	12	2	364	41.7	6.73	0.67169	0.72592	444982	298889	6108.38	366718	6108.38	6108.38	1.83987e+06	917981	558137	6108.38	6108.38	6108.38
High	P35858	IGFALS	Insulin-like growth factor-binding protein complex acid labile subunit OS=Homo sapiens OX=9606 GN=IGFALS PE=1 SV=1	0	85.267	33	17	104	17	605	66	6.79	1.05667	0.731014	1.87004e+07	1.97602e+07	2.69469e+07	2.08057e+07	1.5234e+07	1.62578e+07	1.42577e+07	2.02147e+07	2.133e+07	2.07673e+07	2.36644e+07	1.28246e+07
High	P01860	IGHG3	Immunoglobulin heavy constant gamma 3 OS=Homo sapiens OX=9606 GN=IGHG3 PE=1 SV=2	0	177.469	53	15	467	6	377	41.3	7.9	1.09728	0.733577	6.44371e+08	7.07053e+08	7.1172e+08	7.81932e+08	4.84781e+08	5.87967e+08	6.55454e+08	6.94286e+08	7.55923e+08	1.17067e+09	1.12318e+08	8.02073e+08
High	A0A0C4DH34	IGHV4-28	Immunoglobulin heavy variable 4-28 OS=Homo sapiens OX=9606 GN=IGHV4-28 PE=3 SV=1	0	13.047	21	2	51	2	117	13.1	9.29	1.07609	0.734736	1.46791e+08	1.57961e+08	1.35963e+08	1.76219e+08	1.18687e+08	2.26228e+08	76859985	1.9109e+08	1.69916e+08	9.72164e+07	1.99253e+08	1.3233e+08
High	P25789	PSMA4	Proteasome subunit alpha type-4 OS=Homo sapiens OX=9606 GN=PSMA4 PE=1 SV=1	0	12.304	14	4	12	4	261	29.5	7.72	1.22999	0.737929	3.53006e+06	4.34194e+06	7.3634e+06	1.42866e+06	6108.38	6108.38	8.84599e+06	2.60011e+06	2.40904e+06	2.05872e+06	9.30679e+06	5.33506e+06
High	P02787	TF	Serotransferrin OS=Homo sapiens OX=9606 GN=TF PE=1 SV=3	0	642.435	76	46	1002	46	698	77	7.12	1.04929	0.73985	6.20709e+09	6.51304e+09	5.97274e+09	6.99921e+09	6.97482e+09	4.59454e+09	6.49415e+09	8.3778e+09	6.62402e+09	7.33565e+09	3.7352e+09	6.49255e+09
High	P13645	KRT10	Keratin, type I cytoskeletal 10 OS=Homo sapiens OX=9606 GN=KRT10 PE=1 SV=6	0	97.631	33	17	126	14	584	58.8	5.21	0.91806	0.739963	7.56026e+07	6.94077e+07	1.32759e+08	8.36047e+07	6.68305e+07	5.33383e+07	41480705	9.67066e+07	6.64382e+07	4.49334e+07	7.57294e+07	6.32309e+07
High	P36980	CFHR2	Complement factor H-related protein 2 OS=Homo sapiens OX=9606 GN=CFHR2 PE=1 SV=1	0	47.151	48	8	43	3	270	30.6	6.38	0.77891	0.740869	1.23975e+06	965655	2.08491e+06	6108.38	6108.38	3.32932e+06	772296	2.76743e+06	488365	859365	6108.38	707009
High	P23528	CFL1	Cofilin-1 OS=Homo sapiens OX=9606 GN=CFL1 PE=1 SV=3	0	32.991	55	9	52	9	166	18.5	8.09	1.1032	0.742351	1.25355e+07	1.38291e+07	1.68321e+07	6.99372e+06	6.59184e+06	1.1552e+07	2.07078e+07	2.38923e+07	1.3984e+07	9.81217e+06	1.08349e+07	1.06223e+07
High	P13716	ALAD	Delta-aminolevulinic acid dehydratase OS=Homo sapiens OX=9606 GN=ALAD PE=1 SV=1	0	16.627	13	3	7	3	330	36.3	6.79	0.64437	0.74432	1.99693e+06	1.28677e+06	700219	6108.38	6108.38	6108.38	9.26612e+06	6108.38	5.41723e+06	6108.38	6108.38	998282
High	P31327	CPS1	Carbamoyl-phosphate synthase [ammonia], mitochondrial OS=Homo sapiens OX=9606 GN=CPS1 PE=1 SV=2	0	17.298	3	5	7	5	1500	164.8	6.74	1.39107	0.746406	732574	1.01906e+06	6108.38	344636	2.36573e+06	6108.38	940286	351467	440512	6108.38	3.93356e+06	363656
High	Q8IZ83	ALDH16A1	Aldehyde dehydrogenase family 16 member A1 OS=Homo sapiens OX=9606 GN=ALDH16A1 PE=1 SV=2	0	34.913	16	9	19	9	802	85.1	6.79	1.12862	0.74714	1.84896e+06	2.08677e+06	915817	2.13406e+06	2.53839e+06	1.77642e+06	1.8801e+06	2.36877e+06	4.48438e+06	1.12553e+06	731600	1.72357e+06
Medium	Q9NP79	VTA1	Vacuolar protein sorting-associated protein VTA1 homolog OS=Homo sapiens OX=9606 GN=VTA1 PE=1 SV=1	0.045	1.614	3	1	1	1	307	33.9	6.29	1.57211	0.750322	66636.9	104760	6108.38	6108.38	6108.38	308751	6108.38	499367	6108.38	6108.38	6108.38	6108.38
High	P14618	PKM	Pyruvate kinase PKM OS=Homo sapiens OX=9606 GN=PKM PE=1 SV=4	0	33.032	20	9	15	9	531	57.9	7.84	0.81046	0.758166	2.18455e+06	1.7705e+06	441321	276488	133938	5.67121e+06	4.39979e+06	3.74218e+06	729708	1.56875e+06	1.92868e+06	883176
High	P01699	IGLV1-44	Immunoglobulin lambda variable 1-44 OS=Homo sapiens OX=9606 GN=IGLV1-44 PE=1 SV=2	0	14.275	25	1	12	1	117	12.2	5.17	1.13273	0.762477	1.35532e+07	1.53522e+07	1.512e+07	1.10057e+07	1.75493e+07	2.40851e+07	6108.38	1.61185e+07	2.30613e+07	1.53731e+07	6108.38	2.22021e+07
High	A0A0B4J1V0	IGHV3-15	Immunoglobulin heavy variable 3-15 OS=Homo sapiens OX=9606 GN=IGHV3-15 PE=3 SV=1	0	31.01	38	4	36	4	119	12.9	8.62	1.02692	0.766983	7.51498e+07	7.71727e+07	7.32671e+07	7.42981e+07	7.56419e+07	7.43018e+07	7.82399e+07	8.05784e+07	9.20001e+07	6.42767e+07	8.9402e+07	5.96061e+07
High	Q99808	SLC29A1	Equilibrative nucleoside transporter 1 OS=Homo sapiens OX=9606 GN=SLC29A1 PE=1 SV=3	0	18.455	9	3	20	3	456	50.2	8.29	1.07748	0.771161	2.85966e+06	3.08122e+06	2.37318e+06	2.5124e+06	2.54928e+06	1.4911e+06	5372316	2.6728e+06	4.07909e+06	2.13101e+06	3.45342e+06	3.0698e+06
High	A0A0C4DH31	IGHV1-18	Immunoglobulin heavy variable 1-18 OS=Homo sapiens OX=9606 GN=IGHV1-18 PE=3 SV=1	0	27.159	37	3	16	2	117	12.8	8.84	0.8015	0.7722	1.77172e+06	1.42003e+06	6108.38	3.53448e+06	3.16125e+06	2.15065e+06	6108.38	4.30558e+06	2.77623e+06	6108.38	6108.38	6108.38
High	P02745	C1QA	Complement C1q subcomponent subunit A OS=Homo sapiens OX=9606 GN=C1QA PE=1 SV=2	0	32.738	29	5	40	5	245	26	9.11	0.92414	0.775343	1.34295e+08	1.24107e+08	1.23258e+08	9.71809e+07	1.52256e+08	1.34369e+08	1.64413e+08	1.24015e+08	1.39661e+08	2.0153e+08	5.06689e+06	1.50261e+08
High	P01876	IGHA1	Immunoglobulin heavy constant alpha 1 OS=Homo sapiens OX=9606 GN=IGHA1 PE=1 SV=2	0	227.931	59	13	571	9	353	37.6	6.51	0.98041	0.776463	6.72632e+09	6.59454e+09	7.75462e+09	6.44501e+09	5.64757e+09	7.44775e+09	6.33666e+09	6.83861e+09	6.92465e+09	7.04635e+09	5.8028e+09	6.36028e+09
Medium	Q8NG06	TRIM58	E3 ubiquitin-protein ligase TRIM58 OS=Homo sapiens OX=9606 GN=TRIM58 PE=2 SV=2	0.045	1.613	2	1	1	1	486	54.7	6.19	1.30338	0.781573	846330	1.10309e+06	1.97287e+06	2.24046e+06	6108.38	6108.38	6108.38	6108.38	6108.38	6108.38	3.66421e+06	1.83291e+06
High	Q9ULI3	HEG1	Protein HEG homolog 1 OS=Homo sapiens OX=9606 GN=HEG1 PE=1 SV=3	0	16.03	4	4	8	4	1381	147.4	6.18	1.35898	0.785055	463828	630331	6108.38	6108.38	6108.38	873213	1.4276e+06	6108.38	489213	2.64412e+06	6108.38	6108.38
High	P21281	ATP6V1B2	V-type proton ATPase subunit B, brain isoform OS=Homo sapiens OX=9606 GN=ATP6V1B2 PE=1 SV=3	0	15.934	7	3	4	3	511	56.5	5.81	1.20533	0.787703	800930	965385	820771	6108.38	1.10779e+06	1.56114e+06	508837	6108.38	6108.38	2.82823e+06	1.36262e+06	623850
High	O95782	AP2A1	AP-2 complex subunit alpha-1 OS=Homo sapiens OX=9606 GN=AP2A1 PE=1 SV=3	0	11.483	5	5	14	5	977	107.5	7.03	0.85794	0.789957	5.13811e+06	4.40821e+06	5.69585e+06	6108.38	6108.38	8.20138e+06	11781108	5.30381e+06	3.27469e+06	1.04147e+06	8.85871e+06	3.56235e+06
High	P05109	S100A8	Protein S100-A8 OS=Homo sapiens OX=9606 GN=S100A8 PE=1 SV=1	0	10.601	28	3	19	3	93	10.8	7.03	0.77456	0.795744	2.85596e+06	2.2121e+06	6108.38	6.64551e+06	6108.38	639182	6982897	1.86764e+06	6108.38	6108.38	6108.38	9.17454e+06
High	P51884	LUM	Lumican OS=Homo sapiens OX=9606 GN=LUM PE=1 SV=2	0	25.997	15	5	32	5	338	38.4	6.61	1.11416	0.803651	1.69147e+07	1.88456e+07	7.20941e+06	1.56235e+07	1.9398e+07	5.63073e+06	3.67117e+07	1.57237e+07	1.13935e+07	3.28913e+07	6.17819e+06	2.80415e+07
High	O95445	APOM	Apolipoprotein M OS=Homo sapiens OX=9606 GN=APOM PE=1 SV=2	0	14.603	30	5	18	5	188	21.2	6.01	1.10175	0.80591	2.25535e+06	2.48483e+06	2.15191e+06	4.78275e+06	6108.38	1.5479e+06	2788083	1.80791e+06	2.42617e+06	3.88353e+06	1.30281e+06	3.00373e+06
High	P01700	IGLV1-47	Immunoglobulin lambda variable 1-47 OS=Homo sapiens OX=9606 GN=IGLV1-47 PE=1 SV=2	0	26.341	36	2	28	2	117	12.3	5.91	1.05486	0.806271	1.63816e+08	1.72803e+08	1.76306e+08	1.63263e+08	1.66217e+08	1.64664e+08	148628583	1.61533e+08	1.62582e+08	1.163e+08	3.07393e+08	1.16206e+08
High	P18428	LBP	Lipopolysaccharide-binding protein OS=Homo sapiens OX=9606 GN=LBP PE=1 SV=3	0	72.673	28	9	77	9	481	53.4	6.7	1.15758	0.80706	2.9166e+07	3.37619e+07	2.38976e+07	2.06499e+07	1.28598e+07	1.73798e+06	8.66845e+07	1.97401e+07	1.76538e+07	1.74773e+07	4.27631e+07	7.11754e+07
Medium	P08582	MFI2; MELTF	Melanotransferrin OS=Homo sapiens OX=9606 GN=MELTF PE=1 SV=2	0.027	1.907	1	1	4	1	738	80.2	5.94	1.17357	0.807586	1.43886e+06	1.68861e+06	361640	6108.38	206445	3.40669e+06	3.21343e+06	3.41276e+06	295001	2.4437e+06	182590	2.10898e+06
High	Q9Y6R7	FCGBP	IgGFc-binding protein OS=Homo sapiens OX=9606 GN=FCGBP PE=1 SV=3	0	864.698	39	82	743	82	5405	571.6	5.34	1.0334	0.812594	6.31336e+08	6.52426e+08	5.11949e+08	6.23441e+08	6.42428e+08	7.261e+08	6.52765e+08	5.97228e+08	8.79874e+08	4.49906e+08	5.49213e+08	7.85908e+08
High	A0A0C4DH33	IGHV1-24	Immunoglobulin heavy variable 1-24 OS=Homo sapiens OX=9606 GN=IGHV1-24 PE=3 SV=1	0	10.039	13	1	6	1	117	12.8	5.16	1.14666	0.821883	1.29378e+06	1.48353e+06	6108.38	2.25056e+06	1.68031e+06	6108.38	2.52583e+06	2.44857e+06	2.2247e+06	2.73214e+06	6108.38	6108.38
High	P09496	CLTA	Clathrin light chain A OS=Homo sapiens OX=9606 GN=CLTA PE=1 SV=1	0.005	3.477	4	1	2	1	248	27.1	4.51	0.80097	0.829822	273739	219256	6108.38	645913	6108.38	363638	346926	6108.38	1.07184e+06	6108.38	6108.38	6108.38
High	P01764	IGHV3-23	Immunoglobulin heavy variable 3-23 OS=Homo sapiens OX=9606 GN=IGHV3-23 PE=1 SV=2	0	33.041	54	4	60	2	117	12.6	8.28	1.0904	0.830721	1.00093e+06	1.09141e+06	1.69466e+06	1.10948e+06	6108.38	1.12145e+06	1.07296e+06	942352	6108.38	1.19696e+06	1.70753e+06	1.60411e+06
High	P49913	CAMP	Cathelicidin antimicrobial peptide OS=Homo sapiens OX=9606 GN=CAMP PE=1 SV=1	0	15.383	28	5	26	5	170	19.3	9.41	1.11504	0.83357	4.09936e+06	4.57093e+06	1.70972e+06	1.20786e+06	2.92208e+06	4.04466e+06	1.06125e+07	5.52358e+06	3.31279e+06	2.42135e+06	9.42921e+06	2.16771e+06
High	P22891	PROZ	Vitamin K-dependent protein Z OS=Homo sapiens OX=9606 GN=PROZ PE=1 SV=2	0.009	2.491	2	1	3	1	400	44.7	5.97	1.20435	0.834057	297316	358073	6108.38	6108.38	1.24262e+06	225633	6108.38	656619	6108.38	517768	603763	6108.38
High	P00325	ADH1B	Alcohol dehydrogenase 1B OS=Homo sapiens OX=9606 GN=ADH1B PE=1 SV=2	0	27.77	15	7	12	7	375	39.8	8.29	0.82945	0.834649	587010	486894	312505	521536	6108.38	6108.38	2.08879e+06	1.13e+06	213907	6108.38	1.07835e+06	6108.38
High	P30479	HLA-B	HLA class I histocompatibility antigen, B-41 alpha chain OS=Homo sapiens OX=9606 GN=HLA-B PE=1 SV=1	0	34.231	17	5	11	0	362	40.5	6.54	0.93823	0.834717	1.90397e+06	1.78636e+06	2.58223e+06	2.22075e+06	6108.38	1.91143e+06	2.79935e+06	1.11989e+06	1.84951e+06	1.49794e+06	2.4063e+06	2.05815e+06
High	Q9H7M9	C10orf54; VSIR	V-type immunoglobulin domain-containing suppressor of T-cell activation OS=Homo sapiens OX=9606 GN=VSIR PE=1 SV=3	0.005	3.077	3	1	1	1	311	33.9	6.95	1.12966	0.847351	2.02432e+06	2.28679e+06	1.89451e+06	3.06346e+06	4.55276e+06	6108.38	604742	6108.38	5.22655e+06	3.77273e+06	6108.38	2.42244e+06
High	O75083	WDR1	WD repeat-containing protein 1 OS=Homo sapiens OX=9606 GN=WDR1 PE=1 SV=4	0	14.58	7	2	4	2	606	66.2	6.65	1.03149	0.848727	2.36668e+07	2.44121e+07	3.108e+07	2.03244e+07	2.90289e+07	2.37839e+07	14116648	2.79899e+07	2.23299e+07	2.27978e+07	3.08112e+07	1.81316e+07
High	P02747	C1QC	Complement C1q subcomponent subunit C OS=Homo sapiens OX=9606 GN=C1QC PE=1 SV=3	0	46.846	25	5	90	5	245	25.8	8.41	1.02386	0.861644	2.33479e+08	2.3905e+08	2.0396e+08	2.1396e+08	2.04162e+08	2.03871e+08	341444992	2.12474e+08	2.31287e+08	2.978e+08	2.27429e+08	2.26261e+08
High	Q9NZP8	C1RL	Complement C1r subcomponent-like protein OS=Homo sapiens OX=9606 GN=C1RL PE=1 SV=2	0	22.713	11	5	42	3	487	53.5	7.2	0.85418	0.86191	2.57091e+06	2.19602e+06	943639	1.09888e+06	6108.38	1.07998e+07	6108.38	2.18688e+06	1.21837e+06	2.79854e+06	2.51905e+06	2.25724e+06
High	P35908	KRT2	Keratin, type II cytoskeletal 2 epidermal OS=Homo sapiens OX=9606 GN=KRT2 PE=1 SV=2	0	125.78	42	22	107	18	639	65.4	8	0.94994	0.863011	1.75608e+07	1.66817e+07	3.09252e+07	2.22646e+07	7.2017e+06	1.48826e+07	1.25298e+07	1.96146e+07	2.47729e+07	1.46055e+07	1.59424e+07	8.47314e+06
Medium	Q5TA45	CPSF3L; INTS11	Integrator complex subunit 11 OS=Homo sapiens OX=9606 GN=INTS11 PE=1 SV=2	0.045	1.614	2	1	3	1	600	67.6	8.06	0.88883	0.880106	1.66705e+06	1.48172e+06	4.01872e+06	6108.38	6108.38	6108.38	4.2982e+06	6108.38	6108.38	2.31422e+06	2.9301e+06	2.15208e+06
High	P01766	IGHV3-13	Immunoglobulin heavy variable 3-13 OS=Homo sapiens OX=9606 GN=IGHV3-13 PE=1 SV=2	0	39.625	35	3	62	2	116	12.5	7.08	1.04771	0.888415	2.92421e+07	3.06372e+07	3.90975e+07	2.92457e+07	3.54261e+07	1.05826e+07	3.18584e+07	4.25814e+07	4.97107e+07	3.03265e+07	1.37203e+06	2.91954e+07
High	P11597	CETP	Cholesteryl ester transfer protein OS=Homo sapiens OX=9606 GN=CETP PE=1 SV=2	0	14.279	9	4	17	4	493	54.7	6.09	0.9263	0.888438	879926	815073	368562	1.71439e+06	450012	74947.7	1.79171e+06	511258	1.64399e+06	714144	98285.1	1.10769e+06
Medium	Q9BQE5	APOL2	Apolipoprotein L2 OS=Homo sapiens OX=9606 GN=APOL2 PE=1 SV=1	0.032	1.807	2	1	3	1	337	37.1	6.74	1.12473	0.890093	630456	709093	1.38642e+06	1.4034e+06	6108.38	350251	6108.38	6108.38	2.17841e+06	6108.38	1.34873e+06	6108.38
High	P09871	C1S	Complement C1s subcomponent OS=Homo sapiens OX=9606 GN=C1S PE=1 SV=1	0	110.94	33	19	120	18	688	76.6	4.96	0.98334	0.892465	2.65687e+08	2.6126e+08	2.0626e+08	2.92071e+08	3.28251e+08	3.07881e+08	1.93971e+08	2.11607e+08	3.0655e+08	2.48783e+08	2.80824e+08	2.58535e+08
High	P68104	EEF1A1	Elongation factor 1-alpha 1 OS=Homo sapiens OX=9606 GN=EEF1A1 PE=1 SV=1	0	25.236	12	5	16	5	462	50.1	9.01	1.06914	0.894066	814591	870908	1.37309e+06	1.56057e+06	195175	108485	835630	565286	482209	944767	1.94391e+06	418363
High	P16671	CD36	Platelet glycoprotein 4 OS=Homo sapiens OX=9606 GN=CD36 PE=1 SV=2	0	8.289	4	2	12	2	472	53	7.96	1.04576	0.896626	3.14736e+06	3.29139e+06	4.59464e+06	2.35731e+06	3.95224e+06	1.66524e+06	3.16738e+06	3.79768e+06	6.71326e+06	1.52265e+06	2.01545e+06	2.40791e+06
High	P01880	IGHD	Immunoglobulin heavy constant delta OS=Homo sapiens OX=9606 GN=IGHD PE=1 SV=3	0	84.749	38	9	51	9	384	42.3	8.12	1.0839	0.900907	1.50492e+07	1.63118e+07	1.97477e+07	4.04462e+07	8.68227e+06	5.27884e+06	1.09084e+06	3.66146e+07	2.22588e+06	2.83665e+07	5.00601e+06	9.34597e+06
High	P05023	ATP1A1	Sodium/potassium-transporting ATPase subunit alpha-1 OS=Homo sapiens OX=9606 GN=ATP1A1 PE=1 SV=1	0	36.306	8	7	14	1	1023	112.8	5.49	1.11371	0.906067	647158	720749	1.57747e+06	6108.38	6108.38	1.63999e+06	6108.38	2.23297e+06	6108.38	1.35246e+06	6108.38	6108.38
Medium	A0A1B0GUA7	LOC101929926; TEX51	Testis-expressed protein 51 OS=Homo sapiens OX=9606 GN=TEX51 PE=3 SV=1	0.041	1.69	6	1	1	1	166	18.8	7.66	1.02043	0.910436	1.00339e+08	1.02389e+08	1.10876e+08	5.61143e+07	9.02953e+07	1.27718e+08	116690056	9.7197e+07	9.71891e+07	8.13924e+07	1.50214e+08	8.59523e+07
High	P08571	CD14	Monocyte differentiation antigen CD14 OS=Homo sapiens OX=9606 GN=CD14 PE=1 SV=2	0	21.087	14	4	27	4	375	40.1	6.23	1.03789	0.91245	1.29102e+06	1.33993e+06	1.08701e+06	2.14437e+06	1.48552e+06	6108.38	1.73207e+06	1.02551e+06	1.01904e+06	2.21735e+06	1.04304e+06	1.39469e+06
High	O14983	ATP2A1	Sarcoplasmic/endoplasmic reticulum calcium ATPase 1 OS=Homo sapiens OX=9606 GN=ATP2A1 PE=1 SV=1	0	57.642	14	11	11	6	1001	110.2	5.16	1.05927	0.918381	9.40664e+06	9.96421e+06	2.39531e+06	1.03565e+07	4.1614e+06	3.45405e+06	2.66659e+07	1.9284e+07	8.98966e+06	1.12678e+07	3.01783e+06	7.26174e+06
Medium	P00966	ASS1	Argininosuccinate synthase OS=Homo sapiens OX=9606 GN=ASS1 PE=1 SV=2	0.031	1.872	2	1	3	1	412	46.5	8.02	1.08266	0.918434	280838	304051	234727	914334	6108.38	242912	6108.38	235866	579705	6108.38	692467	6108.38
High	A0M8Q6	IGLC7	Immunoglobulin lambda constant 7 OS=Homo sapiens OX=9606 GN=IGLC7 PE=1 SV=3	0	55.443	51	4	222	2	106	11.2	8.29	1.03152	0.924119	8.34938e+07	8.61256e+07	1.17329e+08	1.1107e+08	1.24268e+08	1.59579e+07	48844234	7.4441e+07	8.70542e+07	1.01726e+08	1.31748e+08	3.56584e+07
High	P01709	IGLV2-8	Immunoglobulin lambda variable 2-8 OS=Homo sapiens OX=9606 GN=IGLV2-8 PE=1 SV=2	0	6.356	7	1	54	1	118	12.4	5.91	0.98641	0.92645	2.07063e+08	2.0425e+08	2.3101e+08	2.07144e+08	2.41506e+08	1.37397e+08	2.18258e+08	1.86455e+08	2.08247e+08	1.42383e+08	2.84971e+08	1.99193e+08
High	P61224	RAP1B	Ras-related protein Rap-1b OS=Homo sapiens OX=9606 GN=RAP1B PE=1 SV=1	0	29.32	37	6	37	6	184	20.8	5.78	1.04109	0.929853	5.15797e+06	5.36993e+06	6.97715e+06	2.70585e+06	6.11861e+06	854403	9.13385e+06	1.24044e+07	4.8065e+06	2.85274e+06	2.96731e+06	3.81865e+06
High	P31146	CORO1A	Coronin-1A OS=Homo sapiens OX=9606 GN=CORO1A PE=1 SV=4	0	19.316	11	5	18	5	461	51	6.68	0.99038	0.930635	1.56237e+07	1.54733e+07	1.43046e+07	1.48983e+07	1.72957e+07	1.55415e+07	1.60783e+07	1.72543e+07	1.22479e+07	1.33856e+07	2.08861e+07	1.35928e+07
High	P01834	IGKC	Immunoglobulin kappa constant OS=Homo sapiens OX=9606 GN=IGKC PE=1 SV=2	0	157.714	88	9	966	9	107	11.8	6.52	0.98794	0.93442	1.76329e+09	1.74202e+09	1.98321e+09	1.57618e+09	1.97703e+09	2.18104e+09	1.09899e+09	2.0369e+09	2.06353e+09	1.18984e+09	1.79019e+09	1.62964e+09
High	P04075	ALDOA	Fructose-bisphosphate aldolase A OS=Homo sapiens OX=9606 GN=ALDOA PE=1 SV=2	0.001	5.393	8	2	3	2	364	39.4	8.09	1.06238	0.937623	209765	222850	362747	252729	421131	6108.38	6108.38	647722	6108.38	6108.38	448200	6108.38
High	P07195	LDHB	L-lactate dehydrogenase B chain OS=Homo sapiens OX=9606 GN=LDHB PE=1 SV=2	0	8.484	6	2	2	2	334	36.6	6.05	0.89923	0.941054	356962	320991	6108.38	6108.38	6108.38	6108.38	1.76037e+06	6108.38	1.58052e+06	6108.38	6108.38	6108.38
High	P13671	C6	Complement component C6 OS=Homo sapiens OX=9606 GN=C6 PE=1 SV=3	0	133.362	27	22	127	22	934	104.7	6.76	0.98547	0.941959	2.70232e+07	2.66306e+07	3.07614e+07	3.32275e+07	2.2798e+07	2.69747e+07	2.13545e+07	2.95277e+07	1.26478e+07	4.18435e+07	2.47004e+07	2.44334e+07
High	A0A0A0MS15	IGHV3-49	Immunoglobulin heavy variable 3-49 OS=Homo sapiens OX=9606 GN=IGHV3-49 PE=3 SV=1	0	31.218	53	5	55	4	119	13	8.62	1.01216	0.94784	1.71081e+08	1.73161e+08	1.78123e+08	9.66005e+07	1.50622e+08	1.57985e+08	2.72074e+08	1.80931e+08	2.10457e+08	1.60665e+08	1.41653e+08	1.72097e+08
High	Q9Y490	TLN1	Talin-1 OS=Homo sapiens OX=9606 GN=TLN1 PE=1 SV=3	0	87.797	10	19	37	19	2541	269.6	6.07	0.95645	0.951711	1.81493e+06	1.73589e+06	6108.38	1.01989e+06	691221	757772	6.59966e+06	2.90199e+06	2.08263e+06	933322	1.8535e+06	908021
High	P69891	HBG1	Hemoglobin subunit gamma-1 OS=Homo sapiens OX=9606 GN=HBG1 PE=1 SV=2	0	47.675	59	9	79	7	147	16.1	7.2	1.01851	0.954334	2.7407e+06	2.79143e+06	3.33953e+06	1.83137e+06	5.2489e+06	1.61555e+06	1.66813e+06	2.97517e+06	4.02201e+06	1.52626e+06	1.79641e+06	3.63731e+06
High	P13746	HLA-A	HLA class I histocompatibility antigen, A-11 alpha chain OS=Homo sapiens OX=9606 GN=HLA-A PE=1 SV=1	0	51.769	27	7	31	2	365	40.9	6.15	1.0385	0.961105	1.28194e+06	1.33129e+06	6108.38	753648	1.15661e+06	2.7151e+06	1.77822e+06	6108.38	2.35669e+06	6108.38	4.28146e+06	6108.38
High	Q9NQ79	CRTAC1	Cartilage acidic protein 1 OS=Homo sapiens OX=9606 GN=CRTAC1 PE=1 SV=2	0	16.029	7	4	5	4	661	71.4	5.12	1.01257	0.962186	704188	713042	1.19174e+06	887563	469357	710702	261576	558148	637527	564628	971020	833887
High	A0A087WW87	IGKV2-40; IGKV2D-40	Immunoglobulin kappa variable 2-40 OS=Homo sapiens OX=9606 GN=IGKV2-40 PE=3 SV=2	0	33.638	31	4	45	2	121	13.3	4.61	1.01064	0.965082	1.50892e+07	1.52498e+07	1.27524e+07	2.17247e+07	1.74964e+07	5.45773e+06	18015054	1.32199e+07	1.15482e+07	1.88256e+07	2.19484e+07	1.0707e+07
High	P13224	GP1BB; SEPT5-GP1BB	Platelet glycoprotein Ib beta chain OS=Homo sapiens OX=9606 GN=GP1BB PE=1 SV=1	0	9.638	15	3	8	3	206	21.7	9.31	1.01812	0.965699	2.25132e+06	2.29212e+06	2.62921e+06	1.25871e+06	367047	1.92717e+06	5.07446e+06	2.86365e+06	3.35189e+06	1.56564e+06	899183	2.78023e+06
High	Q9Y624	F11R	Junctional adhesion molecule A OS=Homo sapiens OX=9606 GN=F11R PE=1 SV=1	0	10.952	10	3	11	3	299	32.6	7.9	0.95117	0.966366	286082	272114	534477	6108.38	6108.38	6108.38	877610	6108.38	6108.38	1.33614e+06	6108.38	6108.38
High	P01767	IGHV3-53	Immunoglobulin heavy variable 3-53 OS=Homo sapiens OX=9606 GN=IGHV3-53 PE=1 SV=2	0	33.743	53	4	95	2	116	12.8	8.28	0.99009	0.970842	1.01108e+07	1.00106e+07	9.97962e+06	8.3999e+06	9.07518e+06	1.31144e+07	9.98477e+06	1.9457e+07	4.37827e+06	8.12093e+06	9.9803e+06	8.11638e+06
High	Q13336	SLC14A1	Urea transporter 1 OS=Homo sapiens OX=9606 GN=SLC14A1 PE=1 SV=2	0.001	4.493	4	2	7	2	389	42.5	7.15	0.98925	0.974684	2.8019e+06	2.77177e+06	5.01399e+06	2.94543e+06	3.05444e+06	2.04642e+06	949237	3.57222e+06	2.5813e+06	1.61403e+06	4.74712e+06	1.3442e+06
High	Q8WWZ8	OIT3	Oncoprotein-induced transcript 3 protein OS=Homo sapiens OX=9606 GN=OIT3 PE=1 SV=2	0	52.938	21	11	81	11	545	60	5.58	0.99417	0.978598	2.79038e+07	2.7741e+07	3.00488e+07	2.10941e+07	3.6478e+07	1.63676e+07	3.55303e+07	3.92635e+07	3.38167e+07	1.42359e+07	2.84524e+07	2.29366e+07
High	P62879	GNB2	Guanine nucleotide-binding protein G(I)/G(S)/G(T) subunit beta-2 OS=Homo sapiens OX=9606 GN=GNB2 PE=1 SV=3	0	24.828	13	4	22	1	340	37.3	6	1.03544	0.980224	160449	166134	6108.38	777810	6108.38	6108.38	6108.38	6108.38	806238	6108.38	6108.38	6108.38
High	P01717	IGLV3-25	Immunoglobulin lambda variable 3-25 OS=Homo sapiens OX=9606 GN=IGLV3-25 PE=1 SV=2	0	25.913	37	3	38	1	112	12	4.5	0.99277	0.980592	7.36854e+07	7.3153e+07	8.60346e+07	1.04963e+08	5.56485e+07	1.0167e+08	20110176	8.47528e+07	8.75739e+07	3.14819e+07	1.10061e+08	5.18957e+07
High	A0A0B4J1V1	IGHV3-21	Immunoglobulin heavy variable 3-21 OS=Homo sapiens OX=9606 GN=IGHV3-21 PE=1 SV=1	0	34.768	54	4	97	2	117	12.8	8.28	1.01442	0.983499	703937	714087	6108.38	808724	889239	6108.38	1.8095e+06	598106	6108.38	6108.38	1.26243e+06	1.69768e+06
Medium	O14817	TSPAN4	Tetraspanin-4 OS=Homo sapiens OX=9606 GN=TSPAN4 PE=1 SV=1	0.037	1.739	3	1	5	1	238	26.1	6.47	0.9854	0.98479	439706	433286	905615	6108.38	6108.38	484214	796482	6108.38	933171	6108.38	6108.38	1.21494e+06
High	A2NJV5	IGKV2-29	Immunoglobulin kappa variable 2-29 OS=Homo sapiens OX=9606 GN=IGKV2-29 PE=3 SV=2	0	35.295	28	4	93	1	120	13.1	7.28	1.00125	0.99319	5.33421e+08	5.34086e+08	6.80242e+08	6.24081e+08	5.36787e+08	3.45526e+08	4.80469e+08	5.42872e+08	6.16728e+08	4.86949e+08	6.4664e+08	3.77243e+08
High	P06576	ATP5B	ATP synthase subunit beta, mitochondrial OS=Homo sapiens OX=9606 GN=ATP5F1B PE=1 SV=3	0	9.863	5	2	3	2	529	56.5	5.4	0.99088	0.993302	243607	241384	523169	356407	326242	6108.38	6108.38	6108.38	6108.38	6108.38	6108.38	1.18249e+06

## Sheet: Header description
Header	Illustration
Protein FDR Confidence: Combined	Displays the confidence level of the identified protein.
Accession	Display the annotated protein names in the Fasta header column. If the annotation information in the database is incomplete or there is no protein name, the content will not be displayed.
Gene Symbol	Displays the gene names annotated in the Fasta header column. If the annotation information in the database is incomplete or does not have a gene name, the content will not be displayed.
Description	Protein functional descriptions in protein sequence-based databases.
Exp. q-value: Combined	Displays the expected q-value of the identified protein. The lower the expectation value, the more credible the corresponding protein is.
Sum PEP Score	Protein score.
Coverage [%]	The ratio of the number of identified amino acids to the total number of amino acids in a protein.
# Peptides	The number of peptides matching the protein.
# PSMs	The full name is peptide spectrum matches, which is the number of all peptides in the protein group that match all the mass spectra.
# Unique Peptides	Displays the number of unique peptides identified for this protein.
# AAs	The number of amino acids in a protein.
MW [kDa]	The theoretical molecular weight of a protein, which is calculated by the software based on the protein sequence in the database.
calc. pI	Theoretical isoelectric point of proteins.
AAA_vs_BBB_Ratio	The ratio of the average relative expression amount of a protein in the samples of the AAA group to the average relative expression amount of the protein in the samples of the BBB group, that is, the modulation fold.
AAA_vs_BBB_Pvalue	The Pvalue obtained based on statistical tests: suitable for experimental designs with no less than three biological replicates for each group of samples.
AAA_Mean	The average relative expression level of the protein in the AAA group samples.
Abundances (Normalized)	Display the normalized expression abundance value of the protein in the corresponding sample.
