# Supplementary material for: Elevated extracellular matrix protein 1 in circulating extracellular vesicles supports breast cancer progression under obesity conditions
Source: Nat Commun. 2024 Feb 24;15:1685. doi: 10.1038/s41467-024-45995-5 (PMC10894219; doi:10.1038/s41467-024-45995-5)
Supplement: Supplementary file 7 — Dataset 3 [file 41467_2024_45995_MOESM7_ESM.xlsx]

## Sheet: Sheet1
Accession	Gene Symbol	sequences	m/z	peptide_total area_NC2	peptide_total area_NC3	peptide_total area_NC4	peptide_total area_NC5	peptide_total area_NC6	peptide_total area_OB1	peptide_total area_OB2	peptide_total area_OB3	peptide_total area_OB4	peptide_total area_OB5	peptide_total area_QC-1	peptide_total area_QC-2	peptide_total area_QC-3
O43866	CD5L	LVGGDNLCSGR	574.28	596706432	579416384	568045632	523168000	395792928	303291264	344740896	319808864	57467412	367010688	451677888	452646816	422791488
O43866	CD5L	EATLQDCPSGPWGK	773.354	218749824	234271040	214202848	217352144	161946400	137192928	137339936	101156816	30723626	122848352	208430192	214070896	207114000
O43866	CD5L	KPIWLSQMSCSGR	775.384	4782389	5266607	4223788	5684782	1424386	3913745	4527466	3507089	1447132	3870688	4140790	3864062	4032314
P00740	F9	VSVSQTSK	418.23	3511884	3389266	3669056	3995639	2510338	1990674	2392647	1602866	418255	2760403	2333736	2359470	2306954
P00740	F9	WIVTAAHCVETGVK	524.273	343621	1926714	1241984	1218227	301869	161665	415357	1285165	1720778	1529510	1145409	1125540	1125388
P00740	F9	SCEPAVPFPCGR	688.808	2290710	2312932	1623483	2896536	1174248	2319175	1162983	2220234	306730	2989619	2287928	2328070	2147406
P01023	A2M	SASNMAIVDVK	567.795	945496384	1003665792	746398400	656940736	605706688	448674656	470734624	555501056	542951680	478031296	718813504	730068544	736216640
P01023	A2M	LPPNVVEESAR	605.825	1469327488	1364231680	1151479808	1042213824	1071637568	745181120	833618944	896795392	957939520	928188608	1221833600	1240105472	1212464896
P01023	A2M	AIGYLNTGYQR	628.325	1464886912	1445902592	1124490880	1107804288	1067729344	746980224	855126400	854643136	844391488	754010560	1218036864	1215877120	1196216704
P01023	A2M	DMYSFLEDMGLK	724.825	1105059200	1058541696	793928000	693322752	590898368	503445824	532523552	529029344	596087872	514590816	705070016	722955008	724624704
P01042	KNG1	QVVAGLNFR	502.288	7882151	8397108	6084979	7815820	6306177	11719624	7490156	11741601	12966110	14234798	9746819	9892308	9487956
P01042	KNG1	ENFLFLTPDCK	692.334	12005912	15224244	7638598	10937054	7724743	16823504	12380046	17373284	1422202	19342940	12032573	12098084	11851479
P01042	KNG1	IASFSQNCDIYPGK	800.377	5055995	6599857	3134824	4516807	3185172	6763421	5037491	6920246	664524	8750192	4988267	5040422	4790727
P02655	APOC2	TYLPAVDEK	518.271	12366688	10324625	10727653	13185074	8603210	37696392	18832034	25976838	51465796	52311532	26775700	26525528	25375954
P02655	APOC2	TAAQNLYEK	519.267	3365344	3295986	2202500	4079698	2249947	14997876	8066598	9961523	20059724	19728494	6307380	7276663	7523011
P02655	APOC2	ESLSSYWESAK	643.799	6959573	6884397	5371650	7624760	4466725	16682305	10877778	15083891	20746464	17975318	12893264	12565731	12614533
P02751	FN1	VDVIPVNLPGEHGQR	543.962	98695688	97666656	89592840	91311640	98240632	147394288	124740560	165229952	147859424	171437072	134831520	135960656	130492384
P02751	FN1	WLPSSSPVTGYR	675.346	91974560	93544328	72482672	88800336	83702536	135873088	111212440	156018912	147044128	166828592	118759824	122646088	122767504
P02751	FN1	HYQINQQWER	701.337	6856977	7402964	4893714	6189696	4880951	15177384	12414810	13879702	15986499	14832557	9678007	8944736	10119466
P02751	FN1	SYTITGLQPGTDYK	772.386	57067436	62408004	47716080	59638460	54053764	82686008	70745216	90152928	97118152	96309312	82033568	83663280	82205104
P02794	FTH1	NDPHLCDFIETHYLNEQVK	593.78	48087448	53167344	38169912	33085248	38694932	23671706	31043988	34301872	48020232	45783300	41274424	41023872	38459796
P02794	FTH1	KPDCDDWESGLNAMECALHLEK	655.288	1695858	2072290	1869973	1913562	2121150	3096532	3167073	3610541	2505035	4381055	2854128	3037910	2832705
P03950	ANG	SSFQVTTCK	529.253	4940300	5828469	3964632	2848418	2927385	1718213	2554738	2084026	816156	3483165	2781680	2894196	2827498
P05556	ITGB1	NVLSLTNK	444.761	39906392	35871172	31723356	37680324	20059206	19169464	25078110	20003390	32751106	27518894	28157706	29267818	26061006
P05556	ITGB1	DKLPQPVQPDPVSHCK	615.649	17002976	22285806	13861790	12790828	12646303	7680792	9328437	11558942	12418199	14290507	9605001	9237502	8636163
P05556	ITGB1	LKPEDITQIQPQQLVLR	673.725	2801630	2980204	1156654	2742481	1560032	2853080	2851080	2587257	1912850	2815303	2456008	2493476	2531572
P08473	MME	TEDIVAVQK	501.777	8221375	8567773	6883491	9360956	5519500	5139241	4948082	6736250	7496994	8365225	5870776	5601176	5693327
P08473	MME	DLQNLMSWR	581.787	3605871	4125577	3024212	3579444	2205422	1387417	2389241	2816478	1499318	3412589	2726433	2824930	2753268
P12259	F5	LLSLGAGEFK	517.798	722409	722092	630235	881614	973330	1030936	917068	1336492	1906910	1612914	1083467	1047596	1079177
P12259	F5	AEVDDVIQVR	572.304	5937709	6897814	4421076	5073657	2960895	2994003	3348985	3643315	474832	5741357	3731408	3892629	3586555
P12259	F5	FTVNNLAEPQK	630.833	6194013	6648813	4890295	4782603	4175514	3387939	3983092	4807140	7498854	6249383	5711554	5686878	5725774
P13987	CD59	FEHCNFNDVTTR	770.336	7864090	9691847	6259789	4163353	4950532	3607304	4351160	5070418	5430762	7066140	5602608	5658025	5485433
P15144	ANPEP	DHSAIPVINR	374.54	766203	861762	674641	840680	672831	2505697	2112486	1807305	3555628	3070850	2015084	2073724	1912228
P15144	ANPEP	DLMVLNDVYR	619.316	1386399	1705634	822373	1165471	770702	4406767	3595848	3761162	5986793	5461782	3295125	3418050	3202188
P15144	ANPEP	EVVLQWFTENSK	740.378	446294	510784	274627	365535	341652	1965178	1555354	1321547	2002671	2081845	1041587	1018908	1032465
P22792	CPN2	LELLSLSK	451.781	3226660	4373967	1387031	2595657	1767886	2271522	2037798	3952711	4045973	3737237	2863711	2964360	2817349
P22792	CPN2	GQVVPALNEK	527.798	2669173	3465594	1539621	2490101	1701938	2373677	1797531	3630415	4310603	3857443	2754022	2737957	2651214
P22792	CPN2	SLMLSYNAITHLPAGIFR	668.696	23089948	25463866	14844954	14147429	14046017	10849618	13165953	16239728	2202977	17942370	15447246	15259432	15941226
P22792	CPN2	DHLGFQVTWPDESK	829.894	5484664	6854599	4165028	4549013	3289903	6702947	5047441	6813904	549210	7846724	4730142	4706139	4561121
P25786	PSMA1	NVSIGIVGK	443.771	1306923	1371649	1345048	1438428	1260992	673983	928704	765972	1396440	959201	1093235	1086893	997838
P25786	PSMA1	FVFDRPLPVSR	444.919	288689760	387400896	364853088	322234944	233068192	205520000	259328880	212565360	330159776	288668128	291396512	304188256	282236864
P31946	YWHAB	YLSEVASGDNK	591.785	18865180	18762106	15407408	18177154	9809690	13397148	16747548	15109902	19645214	19081098	15675136	15007309	15435535
P35247	SFTPD	SAAENAALQQLVVAK	756.923	1133720	1430566	1284727	944740	860846	627952	1078413	1410002	140388	2137830	1094441	1071799	1105824
P35542	SAA4	GPGGVWAAK	421.73	3291660	3070354	3370858	3228139	3139676	5543570	4676600	4666405	6992334	6268648	5168593	5567214	5365529
P35542	SAA4	EALQGVGDMGR	566.774	4718310	4767496	4925216	4480206	3759626	7871966	6493688	6963310	9552886	9864564	8185171	8092998	8156214
P35542	SAA4	VYLQGLIDCYLFGNSSTVLEDSK	874.432	2219291	2437190	2320369	2272827	2176902	3423918	3279576	3356502	3399610	3570832	2780322	2836718	2820674
P55056	APOC4; APOC4-APOC2	ELLETVVNR	536.803	1514990	1579099	1261833	1316210	1225127	5094607	2972731	3998778	6373912	6206075	3693157	3705198	3762674
P55056	APOC4; APOC4-APOC2	EALQGVGDMGR	566.774	4718310	4767496	4925216	4480206	3759626	7871966	6493688	6963310	9552886	9864564	8185171	8092998	8156214
P55058	PLTP	VPHDLDMLLR	403.553	1544013	1811924	1249997	1294118	962236	1097357	993870	1332086	1408955	1699540	1199512	1129455	1092228
P55058	PLTP	GAFFPLTER	519.274	3257306	4621303	1380448	3471233	1625072	11725272	8499500	12248391	228385	19071208	1169854	1104038	1192830
P55058	PLTP	AVEPQLQEEER	664.328	4615240	4743000	3271147	2534066	1892981	4723776	4648268	5344198	723913	6356187	3662747	3782341	3633911
P62805	HIST1H4A; HIST1H4F; HIST1H4D; HIST1H4J; HIST2H4A; HIST2H4B; HIST1H4H; HIST1H4C; HIST4H4; HIST1H4E; HIST1H4I; HIST1H4B; HIST1H4K; HIST1H4L	VFLENVIR	495.293	1602699	1312289	1635877	2055753	2057351	2916253	2773135	3929772	3916502	4093534	3570783	3549908	3474564
P80108	GPLD1	FGSSLITVR	490.282	1476574	1348448	1587195	1493591	1180758	2738092	2505252	2629798	2333196	2757937	2054793	2013887	2049742
P80108	GPLD1	AQYVLISPEASSR	710.875	506979	520488	442628	524740	489607	767517	702416	911256	875635	964759	704485	710025	706899
Q16610	ECM1	NLPATDPLQR	562.807	1620385	1782608	1515947	1651346	1475668	2337068	1957485	2938444	2911429	2964424	2167211	2181473	2179403
Q16610	ECM1	ELLALIQLER	599.364	2516052	2627626	2090309	2467603	2139514	3385754	3030445	3671364	4257113	3904859	2723249	2710172	2673103
Q16610	ECM1	QGETLNFLEIGYSR	813.91	740613	778531	572616	701711	637918	1052810	807820	1154349	1177883	1273908	852779	853985	828140
Q8N5I2	ARRDC1	LGAPLPFR	435.763	2415259	3418154	2346242	2535534	1815943	3680706	2822402	3061492	1171123	5800708	2071258	2069437	2275368
P11233	RALA	VKEDENVPFLLVGNK	567.645	1313592	1410700	843491	773207	620423	646660	611145	887347	935742	915074	848786	887543	895667
Q8NBI5	SLC43A3	EETPGAGQK	458.722	619203	440902	287928	354741	211083	525121	302393	222714	622783	497351	524574	535150	561827
Q8NI99	ANGPTL6	MLDPAPEPQR	577.287	986067	1019464	749062	863544	396449	644640	591187	1230646	1535981	1249640	992017	948239	931459
Q8NI99	ANGPTL6	LAAADGAVAGEVR	600.323	30777220	30005242	25393188	32149470	18780984	25925928	24911664	28353628	3035134	31883096	23110804	23376682	22371694
Q8NI99	ANGPTL6	ELAQLVTQQSSLIAR	828.968	564589	700279	371817	623871	106132	530251	444115	845085	901696	994369	624798	630601	603538
Q8WUM4	PDCD6IP	QSNNEANLR	523.255	809638	806607	472962	446453	455041	417843	437416	416689	720046	828288	528617	509740	535130
Q8WUM4	PDCD6IP	LALASLGYEK	532.803	735733	790470	841454	579602	386191	482213	512302	565953	689355	687902	582425	617288	619591
Q8WUM4	PDCD6IP	STPVNVPISQK	585.33	1671756	1769565	965283	1593595	606802	1287831	1204841	1575179	216543	1948446	1446692	1415525	1392348
Q9UGM5	FETUB	LVVLPFPK	456.799	1762216	1145328	870752	1294409	1458044	1854489	1282855	1435008	606926	2712656	1421182	1386951	1359883
Q9UGM5	FETUB	IFFESVYGQCK	689.329	2344997	2597780	1473489	2281465	1368989	1925237	1675385	1940170	332399	2429507	1812576	1830222	1710244
Q9Y315	DERA	EELGDEWLKPELFR	587.633	931660	1122511	1010750	1111786	646285	864234	797024	849111	1061012	867327	766783	767528	756971
Q9Y315	DERA	IGASTLLSDIER	637.851	4245033	5645833	4311581	3135806	2937479	879207	4418247	957293	6450305	4139939	3626478	3496219	3243974
Q9Y315	DERA	AAGCNIPVASVAAGFPAGQTHLK	746.388	5809018	5240825	4999423	4639563	1905323	2635148	4899583	3760145	317469	5001036	3446749	3419201	3285903
