# Supplementary material for: Elevated extracellular matrix protein 1 in circulating extracellular vesicles supports breast cancer progression under obesity conditions
Source: Nat Commun. 2024 Feb 24;15:1685. doi: 10.1038/s41467-024-45995-5 (PMC10894219; doi:10.1038/s41467-024-45995-5)
Supplement: Supplementary file 8 — Dataset 4 [file 41467_2024_45995_MOESM8_ESM.xlsx]

## Sheet: Sheet1
Accession	Gene Symbol	OB/NC_FC	OB/NC p_value	NC_average	OB_average	NC2	NC3	NC4	NC5	NC6	OB1	OB2	OB3	OB4	OB5	QC-1	QC-2	QC-3
O43866	CD5L	0.519654	0.00403369	7.46207e+08	3.87769e+08	820238645	818954031	786472268	746204926	559163714	444397937	486608298	424472769	89638170	493729728	664248870	670581774	633937802
P00740	F9	0.718253	0.125483	6.4813e+06	4.65521e+06	6146215	7628912	6534523	8110402	3986455	4471514	3970987	5108265	2445763	7279532	5767073	5813080	5579748
P01023	A2M	0.662539	0.00466907	4101932480	2.71769e+09	4984769984	4872341760	3816297088	3500281600	3335971968	2444281824	2692003520	2835968928	2941370560	2674821280	3863753984	3909006144	3869522944
P01042	KNG1	1.36549	0.168186	2.25019e+07	3.0726e+07	24944058	30221209	16858401	23269681	17216092	35306549	24907693	36035131	15052836	42327930	26767659	27030814	26130162
P02655	APOC2	3.34746	0.00222288	20341566	6.80925e+07	22691605	20505008	18301803	24889532	15319882	69376573	37776410	51022252	92271984	90015344	45976344	46367922	45513498
P02751	FN1	1.62921	0.00019713	2.43424e+08	3.96588e+08	254594661	261021952	214685306	245940132	240877883	381130768	319113026	425281494	408008203	449407533	345302919	351214760	345584458
P02794	FTH1	0.903583	0.490083	4.41755e+07	3.99163e+07	49783306	55239634	40039885	34998810	40816082	26768238	34211061	37912413	50525267	50164355	44128552	44061782	41292501
P03950	ANG	0.519586	0.0265938	4.10184e+06	2.13126e+06	4940300	5828469	3964632	2848418	2927385	1718213	2554738	2084026	816156	3483165	2781680	2894196	2827498
P05556	ITGB1	0.755942	0.0669717	5.10138e+07	3.85635e+07	59710998	61137182	46741800	53213633	34265541	29703336	37257627	34149589	47082155	44624704	40218715	40998796	37228741
P08473	MME	0.802104	0.142789	1.10187e+07	8838167	11827246	12693350	9907703	12940400	7724922	6526658	7337323	9552728	8996312	11777814	8597209	8426106	8446595
P12259	F5	0.875182	0.384677	1.11824e+07	9786644	12854131	14268719	9941606	10737874	8109739	7412878	8249145	9786947	9880596	13603654	10526429	10627103	10391506
P13987	CD59	0.775162	0.235844	6.58592e+06	5.10516e+06	7864090	9691847	6259789	4163353	4950532	3607304	4351160	5070418	5430762	7066140	5602608	5658025	5485433
P15144	ANPEP	3.89389	0.000100004	2.32112e+06	9.03818e+06	2598896	3078180	1771641	2371686	1785185	8877642	7263688	6890014	11545092	10614477	6351796	6510682	6146881
P22792	CPN2	0.845719	0.449809	2.82306e+07	2.38752e+07	34470445	40158026	21936634	23782200	20805744	22197764	22048723	30636758	11108763	33383774	25795121	25667888	25970910
P25786	PSMA1	0.811598	0.133621	320593984	2.60193e+08	289996683	388772545	366198136	323673372	234329184	206193983	260257584	213331332	331556216	289627329	292489747	305275149	283234702
P31946	YWHAB	1.03653	0.783515	1.62043e+07	16796182	18865180	18762106	15407408	18177154	9809690	13397148	16747548	15109902	19645214	19081098	15675136	15007309	15435535
P35247	SFTPD	0.954017	0.887508	1.13092e+06	1078917	1133720	1430566	1284727	944740	860846	627952	1078413	1410002	140388	2137830	1094441	1071799	1105824
P35542	SAA4	1.71239	0.000299526	10035624	1.71849e+07	10229261	10275040	10616443	9981172	9076204	16839454	14449864	14986217	19944830	19704044	16134086	16496930	16342417
P55056	APOC4; APOC4-APOC2	2.21309	0.000681849	5.90962e+06	1.30785e+07	6233300	6346595	6187049	5796416	4984753	12966573	9466419	10962088	15926798	16070639	11878328	11798196	11918888
P55058	PLTP	2.09282	0.0816234	7.65482e+06	1.60202e+07	9416559	11176227	5901592	7299417	4480289	17546405	14141638	18924675	2361253	27126935	6032113	6015834	5918969
P62805	HIST1H4A; HIST1H4F; HIST1H4D; HIST1H4J; HIST2H4A; HIST2H4B; HIST1H4H; HIST1H4C; HIST4H4; HIST1H4E; HIST1H4I; HIST1H4B; HIST1H4K; HIST1H4L	2.03477	0.000461903	1.73279e+06	3.52584e+06	1602699	1312289	1635877	2055753	2057351	2916253	2773135	3929772	3916502	4093534	3570783	3549908	3474564
P80108	GPLD1	1.79562	1.47969e-06	1.9142e+06	3.43717e+06	1983553	1868936	2029823	2018331	1670365	3505609	3207668	3541054	3208831	3722696	2759278	2723912	2756641
Q16610	ECM1	1.57923	0.000770322	4.66369e+06	7365031	4877050	5188765	4178872	4820660	4253100	6775632	5795750	7764157	8346425	8143191	5743239	5745630	5680646
Q8N5I2	ARRDC1	1.31963	0.341649	2.50623e+06	3.30729e+06	2415259	3418154	2346242	2535534	1815943	3680706	2822402	3061492	1171123	5800708	2071258	2069437	2275368
P11233	RALA	0.805409	0.291688	992283	799194	1313592	1410700	843491	773207	620423	646660	611145	887347	935742	915074	848786	887543	895667
Q8NBI5	SLC43A3	1.13403	0.628854	382771	434072	619203	440902	287928	354741	211083	525121	302393	222714	622783	497351	524574	535150	561827
Q8NI99	ANGPTL6	0.857755	0.490686	2.86975e+07	24615412	32327876	31724985	26514067	33636885	19283565	27100819	25946966	30429359	5472811	34127105	24727619	24955522	23906691
Q8WUM4	PDCD6IP	0.927284	0.694352	2.58623e+06	2.39817e+06	3217127	3366642	2279699	2619650	1448034	2187887	2154559	2557821	1625944	3464636	2557734	2542553	2547069
Q9UGM5	FETUB	0.975729	0.917498	3.31949e+06	3.23893e+06	4107213	3743108	2344241	3575874	2827033	3779726	2958240	3375178	939325	5142163	3233758	3217173	3070127
Q9Y315	DERA	0.794607	0.26035	9.53858e+06	7579416	10985711	12009169	10321754	8887155	5489087	4378589	10114854	5566549	7828786	10008302	7840010	7682948	7286848
