# Supplementary material for: Elevated extracellular matrix protein 1 in circulating extracellular vesicles supports breast cancer progression under obesity conditions
Source: Nat Commun. 2024 Feb 24;15:1685. doi: 10.1038/s41467-024-45995-5 (PMC10894219; doi:10.1038/s41467-024-45995-5)
Supplement: Supplementary file 9 — Dataset 5 [file 41467_2024_45995_MOESM9_ESM.csv]

Precursor	Transition	Retention time	Description	DP	CE
756.922654	230.113532	23.15	sp|P35247|SFTPD_HUMAN.SAAENAALQQLVVAK.+2b3.light	80	36.1
756.922654	1154.689184	23.15	sp|P35247|SFTPD_HUMAN.SAAENAALQQLVVAK.+2y11.light	80	36.1
756.922654	969.609142	23.15	sp|P35247|SFTPD_HUMAN.SAAENAALQQLVVAK.+2y9.light	80	36.1
756.922654	898.572029	23.15	sp|P35247|SFTPD_HUMAN.SAAENAALQQLVVAK.+2y8.light	80	36.1
756.922654	785.487965	23.15	sp|P35247|SFTPD_HUMAN.SAAENAALQQLVVAK.+2y7.light	80	36.1
756.922654	317.218332	23.15	sp|P35247|SFTPD_HUMAN.SAAENAALQQLVVAK.+2y3.light	80	36.1
770.335889	414.177195	25.13	sp|P13987|CD59_HUMAN.FEHC[CAM]NFNDVTTR.+2b3.light	80	36.7
770.335889	1126.494583	25.13	sp|P13987|CD59_HUMAN.FEHC[CAM]NFNDVTTR.+2y9.light	80	36.7
770.335889	966.463935	25.13	sp|P13987|CD59_HUMAN.FEHC[CAM]NFNDVTTR.+2y8.light	80	36.7
770.335889	852.421007	25.13	sp|P13987|CD59_HUMAN.FEHC[CAM]NFNDVTTR.+2y7.light	80	36.7
770.335889	705.352593	25.13	sp|P13987|CD59_HUMAN.FEHC[CAM]NFNDVTTR.+2y6.light	80	36.7
770.335889	476.282723	25.13	sp|P13987|CD59_HUMAN.FEHC[CAM]NFNDVTTR.+2y4.light	80	36.7
458.722164	658.351865	16.57	sp|Q8NBI5|S43A3_HUMAN.EETPGAGQK.+2y7.light	80	21.5
458.722164	557.304186	16.57	sp|Q8NBI5|S43A3_HUMAN.EETPGAGQK.+2y6.light	80	21.5
458.722164	460.251423	16.57	sp|Q8NBI5|S43A3_HUMAN.EETPGAGQK.+2y5.light	80	21.5
458.722164	403.229959	16.57	sp|Q8NBI5|S43A3_HUMAN.EETPGAGQK.+2y4.light	80	21.5
458.722164	332.192845	16.57	sp|Q8NBI5|S43A3_HUMAN.EETPGAGQK.+2y3.light	80	21.5
501.776939	346.124491	23.86	sp|P08473|NEP_HUMAN.TEDIVAVQK.+2b3.light	80	23.6
501.776939	772.45633	23.86	sp|P08473|NEP_HUMAN.TEDIVAVQK.+2y7.light	80	23.6
501.776939	657.429387	23.86	sp|P08473|NEP_HUMAN.TEDIVAVQK.+2y6.light	80	23.6
501.776939	544.345323	23.86	sp|P08473|NEP_HUMAN.TEDIVAVQK.+2y5.light	80	23.6
501.776939	445.276909	23.86	sp|P08473|NEP_HUMAN.TEDIVAVQK.+2y4.light	80	23.6
501.776939	374.239795	23.86	sp|P08473|NEP_HUMAN.TEDIVAVQK.+2y3.light	80	23.6
581.787315	357.176861	29.36	sp|P08473|NEP_HUMAN.DLQNLMSWR.+2b3.light	80	27.5
581.787315	934.456347	29.36	sp|P08473|NEP_HUMAN.DLQNLMSWR.+2y7.light	80	27.5
581.787315	692.354842	29.36	sp|P08473|NEP_HUMAN.DLQNLMSWR.+2y5.light	80	27.5
581.787315	579.270778	29.36	sp|P08473|NEP_HUMAN.DLQNLMSWR.+2y4.light	80	27.5
581.787315	448.230293	29.36	sp|P08473|NEP_HUMAN.DLQNLMSWR.+2y3.light	80	27.5
487.256705	803.400606	5.13	irt-pep.LGGNEQVTR.+2y7.light	80	22.9
487.256705	503.293622	5.13	irt-pep.LGGNEQVTR.+2y4.light	80	22.9
644.822606	1016.525866	8.81	irt-pep.GAGSSEPVTGLDAK.+2y10.light	80	30.6
644.822606	800.451245	8.81	irt-pep.GAGSSEPVTGLDAK.+2y8.light	80	30.6
644.822606	604.330067	8.81	irt-pep.GAGSSEPVTGLDAK.+2y6.light	80	30.6
683.827888	819.38831	10.96	irt-pep.VEATFGVDESNAK.+2b8.light	80	32.5
683.827888	966.452701	10.96	irt-pep.VEATFGVDESNAK.+2y9.light	80	32.5
683.827888	819.384287	10.96	irt-pep.VEATFGVDESNAK.+2y8.light	80	32.5
683.827888	663.29441	10.96	irt-pep.VEATFGVDESNAK.+2y6.light	80	32.5
547.298038	817.441408	13.23	irt-pep.YILAGVENSK.+2y8.light	80	25.8
547.298038	704.357344	13.23	irt-pep.YILAGVENSK.+2y7.light	80	25.8
547.298038	633.32023	13.23	irt-pep.YILAGVENSK.+2y6.light	80	25.8
669.838059	1041.499986	14.68	irt-pep.TPVISGGPYEYR.+2y9.light	80	31.8
669.838059	928.415922	14.68	irt-pep.TPVISGGPYEYR.+2y8.light	80	31.8
669.838059	841.383893	14.68	irt-pep.TPVISGGPYEYR.+2y7.light	80	31.8
683.853709	1069.531286	16.52	irt-pep.TPVITGAPYEYR.+2y9.light	80	32.5
683.853709	956.447222	16.52	irt-pep.TPVITGAPYEYR.+2y8.light	80	32.5
683.853709	855.399543	16.52	irt-pep.TPVITGAPYEYR.+2y7.light	80	32.5
699.338423	926.473043	19.94	irt-pep.DGLDAASYYAPVR.+2y8.light	80	33.3
699.338423	855.435929	19.94	irt-pep.DGLDAASYYAPVR.+2y7.light	80	33.3
699.338423	605.340572	19.94	irt-pep.DGLDAASYYAPVR.+2y5.light	80	33.3
726.835713	1066.484001	22.8	irt-pep.ADVTPADFSEWSK.+2y9.light	80	34.6
622.853512	826.478128	30.2	irt-pep.GTFIIDPGGVIR.+2y8.light	80	29.5
622.853512	713.394064	30.2	irt-pep.GTFIIDPGGVIR.+2y7.light	80	29.5
622.853512	598.367121	30.2	irt-pep.GTFIIDPGGVIR.+2y6.light	80	29.5
636.869162	854.509428	35.91	irt-pep.GTFIIDPAAVIR.+2y8.light	80	30.2
636.869162	741.425364	35.91	irt-pep.GTFIIDPAAVIR.+2y7.light	80	30.2
636.869162	626.398421	35.91	irt-pep.GTFIIDPAAVIR.+2y6.light	80	30.2
776.929751	1051.557107	39.35	irt-pep.LFLQFGAQGSPFLK.+2y10.light	80	37.1
776.929751	904.488693	39.35	irt-pep.LFLQFGAQGSPFLK.+2y9.light	80	37.1
776.929751	504.318046	39.35	irt-pep.LFLQFGAQGSPFLK.+2y4.light	80	37.1
529.252774	883.434215	15.18	sp|P03950|ANGI_HUMAN.SSFQVTTC[CAM]K.+2y7.light	80	24.9
529.252774	736.365801	15.18	sp|P03950|ANGI_HUMAN.SSFQVTTC[CAM]K.+2y6.light	80	24.9
529.252774	608.307223	15.18	sp|P03950|ANGI_HUMAN.SSFQVTTC[CAM]K.+2y5.light	80	24.9
529.252774	509.238809	15.18	sp|P03950|ANGI_HUMAN.SSFQVTTC[CAM]K.+2y4.light	80	24.9
529.252774	408.191131	15.18	sp|P03950|ANGI_HUMAN.SSFQVTTC[CAM]K.+2y3.light	80	24.9
688.807922	888.392016	9.21	sp|P00740|FA9_HUMAN.SC[CAM]EPAVPFPC[CAM]GR.+2b8.light	80	32.8
688.807922	1000.503297	9.21	sp|P00740|FA9_HUMAN.SC[CAM]EPAVPFPC[CAM]GR.+2y9.light	80	32.8
688.807922	733.345006	9.21	sp|P00740|FA9_HUMAN.SC[CAM]EPAVPFPC[CAM]GR.+2y6.light	80	32.8
418.229624	649.351531	12.86	sp|P00740|FA9_HUMAN.VSVSQTSK.+2y6.light	80	19.5
418.229624	550.283117	12.86	sp|P00740|FA9_HUMAN.VSVSQTSK.+2y5.light	80	19.5
418.229624	463.251088	12.86	sp|P00740|FA9_HUMAN.VSVSQTSK.+2y4.light	80	19.5
418.229624	335.192511	12.86	sp|P00740|FA9_HUMAN.VSVSQTSK.+2y3.light	80	19.5
524.273059	500.286745	19.27	sp|P00740|FA9_HUMAN.WIVTAAHC[CAM]VETGVK.+3b4.light	80	23.2
524.273059	929.450927	19.27	sp|P00740|FA9_HUMAN.WIVTAAHC[CAM]VETGVK.+3y8.light	80	23.2
524.273059	792.392016	19.27	sp|P00740|FA9_HUMAN.WIVTAAHC[CAM]VETGVK.+3y7.light	80	23.2
524.273059	632.361367	19.27	sp|P00740|FA9_HUMAN.WIVTAAHC[CAM]VETGVK.+3y6.light	80	23.2
524.273059	533.292953	19.27	sp|P00740|FA9_HUMAN.WIVTAAHC[CAM]VETGVK.+3y5.light	80	23.2
619.315905	360.158768	29.01	sp|P15144|AMPN_HUMAN.DLMVLNDVYR.+2b3.light	80	29.3
619.315905	1009.513527	29.01	sp|P15144|AMPN_HUMAN.DLMVLNDVYR.+2y8.light	80	29.3
619.315905	878.473043	29.01	sp|P15144|AMPN_HUMAN.DLMVLNDVYR.+2y7.light	80	29.3
619.315905	779.404629	29.01	sp|P15144|AMPN_HUMAN.DLMVLNDVYR.+2y6.light	80	29.3
619.315905	666.320565	29.01	sp|P15144|AMPN_HUMAN.DLMVLNDVYR.+2y5.light	80	29.3
374.540245	411.162273	11.32	sp|P15144|AMPN_HUMAN.DHSAIPVINR.+3b4.light	80	16
374.540245	524.246337	11.32	sp|P15144|AMPN_HUMAN.DHSAIPVINR.+3b5.light	80	16
374.540245	598.367121	11.32	sp|P15144|AMPN_HUMAN.DHSAIPVINR.+3y5.light	80	16
374.540245	501.314357	11.32	sp|P15144|AMPN_HUMAN.DHSAIPVINR.+3y4.light	80	16
374.540245	402.245943	11.32	sp|P15144|AMPN_HUMAN.DHSAIPVINR.+3y3.light	80	16
740.377548	328.186697	33.08	sp|P15144|AMPN_HUMAN.EVVLQWFTENSK.+2b3.light	80	35.3
740.377548	911.425758	33.08	sp|P15144|AMPN_HUMAN.EVVLQWFTENSK.+2y7.light	80	35.3
740.377548	725.346445	33.08	sp|P15144|AMPN_HUMAN.EVVLQWFTENSK.+2y6.light	80	35.3
740.377548	578.278031	33.08	sp|P15144|AMPN_HUMAN.EVVLQWFTENSK.+2y5.light	80	35.3
740.377548	477.230353	33.08	sp|P15144|AMPN_HUMAN.EVVLQWFTENSK.+2y4.light	80	35.3
740.377548	348.18776	33.08	sp|P15144|AMPN_HUMAN.EVVLQWFTENSK.+2y3.light	80	35.3
532.802957	298.212518	11.29	sp|Q8WUM4|PDC6I_HUMAN.LALASLGYEK.+2b3.light	80	25.1
532.802957	880.477459	11.29	sp|Q8WUM4|PDC6I_HUMAN.LALASLGYEK.+2y8.light	80	25.1
532.802957	767.393395	11.29	sp|Q8WUM4|PDC6I_HUMAN.LALASLGYEK.+2y7.light	80	25.1
532.802957	696.356282	11.29	sp|Q8WUM4|PDC6I_HUMAN.LALASLGYEK.+2y6.light	80	25.1
532.802957	609.324253	11.29	sp|Q8WUM4|PDC6I_HUMAN.LALASLGYEK.+2y5.light	80	25.1
532.802957	496.240189	11.29	sp|Q8WUM4|PDC6I_HUMAN.LALASLGYEK.+2y4.light	80	25.1
585.32987	981.572757	27.32	sp|Q8WUM4|PDC6I_HUMAN.STPVNVPISQK.+2y9.light	80	27.7
585.32987	884.519993	27.32	sp|Q8WUM4|PDC6I_HUMAN.STPVNVPISQK.+2y8.light	80	27.7
585.32987	785.451579	27.32	sp|Q8WUM4|PDC6I_HUMAN.STPVNVPISQK.+2y7.light	80	27.7
585.32987	671.408652	27.32	sp|Q8WUM4|PDC6I_HUMAN.STPVNVPISQK.+2y6.light	80	27.7
585.32987	572.340238	27.32	sp|Q8WUM4|PDC6I_HUMAN.STPVNVPISQK.+2y5.light	80	27.7
585.32987	362.20341	27.32	sp|Q8WUM4|PDC6I_HUMAN.STPVNVPISQK.+2y3.light	80	27.7
523.254694	830.411505	20.32	sp|Q8WUM4|PDC6I_HUMAN.QSNNEANLR.+2y7.light	80	24.6
523.254694	716.368578	20.32	sp|Q8WUM4|PDC6I_HUMAN.QSNNEANLR.+2y6.light	80	24.6
523.254694	602.32565	20.32	sp|Q8WUM4|PDC6I_HUMAN.QSNNEANLR.+2y5.light	80	24.6
523.254694	402.245943	20.32	sp|Q8WUM4|PDC6I_HUMAN.QSNNEANLR.+2y3.light	80	24.6
668.696027	332.163853	23.52	sp|P22792|CPN2_HUMAN.SLMLSYNAITHLPAGIFR.+3b3.light	80	30.1
668.696027	1124.65749	23.52	sp|P22792|CPN2_HUMAN.SLMLSYNAITHLPAGIFR.+3y10.light	80	30.1
668.696027	1011.573426	23.52	sp|P22792|CPN2_HUMAN.SLMLSYNAITHLPAGIFR.+3y9.light	80	30.1
668.696027	910.525747	23.52	sp|P22792|CPN2_HUMAN.SLMLSYNAITHLPAGIFR.+3y8.light	80	30.1
668.696027	773.466835	23.52	sp|P22792|CPN2_HUMAN.SLMLSYNAITHLPAGIFR.+3y7.light	80	30.1
668.696027	660.382771	23.52	sp|P22792|CPN2_HUMAN.SLMLSYNAITHLPAGIFR.+3y6.light	80	30.1
451.781493	356.217997	24.27	sp|P22792|CPN2_HUMAN.LELLSLSK.+2b3.light	80	21.1
451.781493	556.33409	24.27	sp|P22792|CPN2_HUMAN.LELLSLSK.+2b5.light	80	21.1
451.781493	660.429053	24.27	sp|P22792|CPN2_HUMAN.LELLSLSK.+2y6.light	80	21.1
451.781493	547.344989	24.27	sp|P22792|CPN2_HUMAN.LELLSLSK.+2y5.light	80	21.1
451.781493	347.228896	24.27	sp|P22792|CPN2_HUMAN.LELLSLSK.+2y3.light	80	21.1
527.798206	285.155731	10.96	sp|P22792|CPN2_HUMAN.GQVVPALNEK.+2b3.light	80	24.9
527.798206	770.44068	10.96	sp|P22792|CPN2_HUMAN.GQVVPALNEK.+2y7.light	80	24.9
527.798206	671.372266	10.96	sp|P22792|CPN2_HUMAN.GQVVPALNEK.+2y6.light	80	24.9
527.798206	574.319502	10.96	sp|P22792|CPN2_HUMAN.GQVVPALNEK.+2y5.light	80	24.9
527.798206	503.282388	10.96	sp|P22792|CPN2_HUMAN.GQVVPALNEK.+2y4.light	80	24.9
829.894094	366.177195	25.83	sp|P22792|CPN2_HUMAN.DHLGFQVTWPDESK.+2b3.light	80	39.7
829.894094	423.198659	25.83	sp|P22792|CPN2_HUMAN.DHLGFQVTWPDESK.+2b4.light	80	39.7
829.894094	698.32565	25.83	sp|P22792|CPN2_HUMAN.DHLGFQVTWPDESK.+2b6.light	80	39.7
829.894094	761.346445	25.83	sp|P22792|CPN2_HUMAN.DHLGFQVTWPDESK.+2y6.light	80	39.7
829.894094	575.267132	25.83	sp|P22792|CPN2_HUMAN.DHLGFQVTWPDESK.+2y5.light	80	39.7
630.832777	1012.542185	18.24	sp|P12259|FA5_HUMAN.FTVNNLAEPQK.+2y9.light	80	29.9
630.832777	913.473771	18.24	sp|P12259|FA5_HUMAN.FTVNNLAEPQK.+2y8.light	80	29.9
630.832777	572.303852	18.24	sp|P12259|FA5_HUMAN.FTVNNLAEPQK.+2y5.light	80	29.9
630.832777	501.266738	18.24	sp|P12259|FA5_HUMAN.FTVNNLAEPQK.+2y4.light	80	29.9
630.832777	372.224145	18.24	sp|P12259|FA5_HUMAN.FTVNNLAEPQK.+2y3.light	80	29.9
517.797674	314.207432	22.86	sp|P12259|FA5_HUMAN.LLSLGAGEFK.+2b3.light	80	24.4
517.797674	808.419945	22.86	sp|P12259|FA5_HUMAN.LLSLGAGEFK.+2y8.light	80	24.4
517.797674	721.387916	22.86	sp|P12259|FA5_HUMAN.LLSLGAGEFK.+2y7.light	80	24.4
517.797674	608.303852	22.86	sp|P12259|FA5_HUMAN.LLSLGAGEFK.+2y6.light	80	24.4
517.797674	551.282388	22.86	sp|P12259|FA5_HUMAN.LLSLGAGEFK.+2y5.light	80	24.4
517.797674	480.245275	22.86	sp|P12259|FA5_HUMAN.LLSLGAGEFK.+2y4.light	80	24.4
572.303852	943.520721	5.88	sp|P12259|FA5_HUMAN.AEVDDVIQVR.+2y8.light	80	27
572.303852	844.452307	5.88	sp|P12259|FA5_HUMAN.AEVDDVIQVR.+2y7.light	80	27
572.303852	729.425364	5.88	sp|P12259|FA5_HUMAN.AEVDDVIQVR.+2y6.light	80	27
572.303852	614.398421	5.88	sp|P12259|FA5_HUMAN.AEVDDVIQVR.+2y5.light	80	27
572.303852	515.330007	5.88	sp|P12259|FA5_HUMAN.AEVDDVIQVR.+2y4.light	80	27
572.303852	402.245943	5.88	sp|P12259|FA5_HUMAN.AEVDDVIQVR.+2y3.light	80	27
724.825446	1202.576187	47.87	sp|P01023|A2MG_HUMAN.DMYSFLEDMGLK.+2y10.light	80	34.5
724.825446	1039.512859	47.87	sp|P01023|A2MG_HUMAN.DMYSFLEDMGLK.+2y9.light	80	34.5
724.825446	952.48083	47.87	sp|P01023|A2MG_HUMAN.DMYSFLEDMGLK.+2y8.light	80	34.5
724.825446	805.412416	47.87	sp|P01023|A2MG_HUMAN.DMYSFLEDMGLK.+2y7.light	80	34.5
724.825446	692.328352	47.87	sp|P01023|A2MG_HUMAN.DMYSFLEDMGLK.+2y6.light	80	34.5
724.825446	448.258816	47.87	sp|P01023|A2MG_HUMAN.DMYSFLEDMGLK.+2y4.light	80	34.5
605.824952	1000.505799	10.96	sp|P01023|A2MG_HUMAN.LPPNVVEESAR.+2y9.light	80	28.7
605.824952	903.453036	10.96	sp|P01023|A2MG_HUMAN.LPPNVVEESAR.+2y8.light	80	28.7
605.824952	789.410108	10.96	sp|P01023|A2MG_HUMAN.LPPNVVEESAR.+2y7.light	80	28.7
605.824952	690.341694	10.96	sp|P01023|A2MG_HUMAN.LPPNVVEESAR.+2y6.light	80	28.7
605.824952	591.27328	10.96	sp|P01023|A2MG_HUMAN.LPPNVVEESAR.+2y5.light	80	28.7
605.824952	462.230687	10.96	sp|P01023|A2MG_HUMAN.LPPNVVEESAR.+2y4.light	80	28.7
628.325119	242.149918	13.78	sp|P01023|A2MG_HUMAN.AIGYLNTGYQR.+2b3.light	80	29.8
628.325119	1071.521784	13.78	sp|P01023|A2MG_HUMAN.AIGYLNTGYQR.+2y9.light	80	29.8
628.325119	851.436992	13.78	sp|P01023|A2MG_HUMAN.AIGYLNTGYQR.+2y7.light	80	29.8
628.325119	738.352928	13.78	sp|P01023|A2MG_HUMAN.AIGYLNTGYQR.+2y6.light	80	29.8
628.325119	624.31	13.78	sp|P01023|A2MG_HUMAN.AIGYLNTGYQR.+2y5.light	80	29.8
628.325119	523.262322	13.78	sp|P01023|A2MG_HUMAN.AIGYLNTGYQR.+2y4.light	80	29.8
567.794806	246.108447	13.57	sp|P01023|A2MG_HUMAN.SASNMAIVDVK.+2b3.light	80	26.8
567.794806	775.438237	13.57	sp|P01023|A2MG_HUMAN.SASNMAIVDVK.+2y7.light	80	26.8
567.794806	644.397753	13.57	sp|P01023|A2MG_HUMAN.SASNMAIVDVK.+2y6.light	80	26.8
567.794806	573.360639	13.57	sp|P01023|A2MG_HUMAN.SASNMAIVDVK.+2y5.light	80	26.8
567.794806	460.276575	13.57	sp|P01023|A2MG_HUMAN.SASNMAIVDVK.+2y4.light	80	26.8
567.794806	361.208161	13.57	sp|P01023|A2MG_HUMAN.SASNMAIVDVK.+2y3.light	80	26.8
775.384328	339.239067	16.51	sp|O43866|CD5L_HUMAN.KPIWLSQMSC[CAM]SGR.+2b3.light	80	37
775.384328	525.31838	16.51	sp|O43866|CD5L_HUMAN.KPIWLSQMSC[CAM]SGR.+2b4.light	80	37
775.384328	1211.529588	16.51	sp|O43866|CD5L_HUMAN.KPIWLSQMSC[CAM]SGR.+2y10.light	80	37
775.384328	1025.450275	16.51	sp|O43866|CD5L_HUMAN.KPIWLSQMSC[CAM]SGR.+2y9.light	80	37
775.384328	912.366211	16.51	sp|O43866|CD5L_HUMAN.KPIWLSQMSC[CAM]SGR.+2y8.light	80	37
775.384328	825.334183	16.51	sp|O43866|CD5L_HUMAN.KPIWLSQMSC[CAM]SGR.+2y7.light	80	37
773.353747	302.134661	14.56	sp|O43866|CD5L_HUMAN.EATLQDC[CAM]PSGPWGK.+2b3.light	80	36.9
773.353747	1131.488769	14.56	sp|O43866|CD5L_HUMAN.EATLQDC[CAM]PSGPWGK.+2y10.light	80	36.9
773.353747	1003.430192	14.56	sp|O43866|CD5L_HUMAN.EATLQDC[CAM]PSGPWGK.+2y9.light	80	36.9
773.353747	888.403249	14.56	sp|O43866|CD5L_HUMAN.EATLQDC[CAM]PSGPWGK.+2y8.light	80	36.9
773.353747	728.3726	14.56	sp|O43866|CD5L_HUMAN.EATLQDC[CAM]PSGPWGK.+2y7.light	80	36.9
773.353747	544.287808	14.56	sp|O43866|CD5L_HUMAN.EATLQDC[CAM]PSGPWGK.+2y5.light	80	36.9
574.279854	935.399954	8.13	sp|O43866|CD5L_HUMAN.LVGGDNLC[CAM]SGR.+2y9.light	80	27.1
574.279854	878.378491	8.13	sp|O43866|CD5L_HUMAN.LVGGDNLC[CAM]SGR.+2y8.light	80	27.1
574.279854	706.330084	8.13	sp|O43866|CD5L_HUMAN.LVGGDNLC[CAM]SGR.+2y6.light	80	27.1
574.279854	592.287156	8.13	sp|O43866|CD5L_HUMAN.LVGGDNLC[CAM]SGR.+2y5.light	80	27.1
574.279854	479.203092	8.13	sp|O43866|CD5L_HUMAN.LVGGDNLC[CAM]SGR.+2y4.light	80	27.1
574.279854	319.172444	8.13	sp|O43866|CD5L_HUMAN.LVGGDNLC[CAM]SGR.+2y3.light	80	27.1
813.909744	1098.557835	33.06	sp|Q16610|ECM1_HUMAN.QGETLNFLEIGYSR.+2y9.light	80	38.9
813.909744	984.514908	33.06	sp|Q16610|ECM1_HUMAN.QGETLNFLEIGYSR.+2y8.light	80	38.9
813.909744	837.446494	33.06	sp|Q16610|ECM1_HUMAN.QGETLNFLEIGYSR.+2y7.light	80	38.9
813.909744	724.36243	33.06	sp|Q16610|ECM1_HUMAN.QGETLNFLEIGYSR.+2y6.light	80	38.9
813.909744	595.319837	33.06	sp|Q16610|ECM1_HUMAN.QGETLNFLEIGYSR.+2y5.light	80	38.9
813.909744	482.235772	33.06	sp|Q16610|ECM1_HUMAN.QGETLNFLEIGYSR.+2y4.light	80	38.9
562.806562	325.187031	13.43	sp|Q16610|ECM1_HUMAN.NLPATDPLQR.+2b3.light	80	26.6
562.806562	897.478856	13.43	sp|Q16610|ECM1_HUMAN.NLPATDPLQR.+2y8.light	80	26.6
562.806562	800.426093	13.43	sp|Q16610|ECM1_HUMAN.NLPATDPLQR.+2y7.light	80	26.6
562.806562	729.388979	13.43	sp|Q16610|ECM1_HUMAN.NLPATDPLQR.+2y6.light	80	26.6
562.806562	628.3413	13.43	sp|Q16610|ECM1_HUMAN.NLPATDPLQR.+2y5.light	80	26.6
562.806562	513.314357	13.43	sp|Q16610|ECM1_HUMAN.NLPATDPLQR.+2y4.light	80	26.6
599.363713	955.593492	35.76	sp|Q16610|ECM1_HUMAN.ELLALIQLER.+2y8.light	80	28.4
599.363713	842.509428	35.76	sp|Q16610|ECM1_HUMAN.ELLALIQLER.+2y7.light	80	28.4
599.363713	771.472314	35.76	sp|Q16610|ECM1_HUMAN.ELLALIQLER.+2y6.light	80	28.4
599.363713	658.38825	35.76	sp|Q16610|ECM1_HUMAN.ELLALIQLER.+2y5.light	80	28.4
599.363713	545.304186	35.76	sp|Q16610|ECM1_HUMAN.ELLALIQLER.+2y4.light	80	28.4
599.363713	417.245609	35.76	sp|Q16610|ECM1_HUMAN.ELLALIQLER.+2y3.light	80	28.4
502.287808	327.202681	18.24	sp|P01042|KNG1_HUMAN.QVVAGLNFR.+2b3.light	80	23.6
502.287808	776.441349	18.24	sp|P01042|KNG1_HUMAN.QVVAGLNFR.+2y7.light	80	23.6
502.287808	677.372935	18.24	sp|P01042|KNG1_HUMAN.QVVAGLNFR.+2y6.light	80	23.6
502.287808	606.335821	18.24	sp|P01042|KNG1_HUMAN.QVVAGLNFR.+2y5.light	80	23.6
502.287808	549.314357	18.24	sp|P01042|KNG1_HUMAN.QVVAGLNFR.+2y4.light	80	23.6
502.287808	436.230293	18.24	sp|P01042|KNG1_HUMAN.QVVAGLNFR.+2y3.light	80	23.6
692.334295	391.161211	31.24	sp|P01042|KNG1_HUMAN.ENFLFLTPDC[CAM]K.+2b3.light	80	32.9
692.334295	880.423316	31.24	sp|P01042|KNG1_HUMAN.ENFLFLTPDC[CAM]K.+2y7.light	80	32.9
692.334295	733.354902	31.24	sp|P01042|KNG1_HUMAN.ENFLFLTPDC[CAM]K.+2y6.light	80	32.9
692.334295	620.270838	31.24	sp|P01042|KNG1_HUMAN.ENFLFLTPDC[CAM]K.+2y5.light	80	32.9
692.334295	519.223159	31.24	sp|P01042|KNG1_HUMAN.ENFLFLTPDC[CAM]K.+2y4.light	80	32.9
800.377223	272.160482	15.77	sp|P01042|KNG1_HUMAN.IASFSQNC[CAM]DIYPGK.+2b3.light	80	38.2
800.377223	1181.525549	15.77	sp|P01042|KNG1_HUMAN.IASFSQNC[CAM]DIYPGK.+2y10.light	80	38.2
800.377223	966.434943	15.77	sp|P01042|KNG1_HUMAN.IASFSQNC[CAM]DIYPGK.+2y8.light	80	38.2
800.377223	852.392016	15.77	sp|P01042|KNG1_HUMAN.IASFSQNC[CAM]DIYPGK.+2y7.light	80	38.2
800.377223	464.25036	15.77	sp|P01042|KNG1_HUMAN.IASFSQNC[CAM]DIYPGK.+2y4.light	80	38.2
800.377223	301.187031	15.77	sp|P01042|KNG1_HUMAN.IASFSQNC[CAM]DIYPGK.+2y3.light	80	38.2
701.336549	429.188094	9.09	sp|P02751|FINC_HUMAN.HYQINQQWER.+2b3.light	80	33.4
701.336549	542.272158	9.09	sp|P02751|FINC_HUMAN.HYQINQQWER.+2b4.light	80	33.4
701.336549	1101.543582	9.09	sp|P02751|FINC_HUMAN.HYQINQQWER.+2y8.light	80	33.4
701.336549	973.485004	9.09	sp|P02751|FINC_HUMAN.HYQINQQWER.+2y7.light	80	33.4
701.336549	860.40094	9.09	sp|P02751|FINC_HUMAN.HYQINQQWER.+2y6.light	80	33.4
701.336549	746.358013	9.09	sp|P02751|FINC_HUMAN.HYQINQQWER.+2y5.light	80	33.4
543.961761	314.171047	21.13	sp|P02751|FINC_HUMAN.VDVIPVNLPGEHGQR.+3b3.light	80	24.1
543.961761	1007.501717	21.13	sp|P02751|FINC_HUMAN.VDVIPVNLPGEHGQR.+3y9.light	80	24.1
543.961761	893.45879	21.13	sp|P02751|FINC_HUMAN.VDVIPVNLPGEHGQR.+3y8.light	80	24.1
543.961761	780.374726	21.13	sp|P02751|FINC_HUMAN.VDVIPVNLPGEHGQR.+3y7.light	80	24.1
543.961761	683.321962	21.13	sp|P02751|FINC_HUMAN.VDVIPVNLPGEHGQR.+3y6.light	80	24.1
543.961761	497.257905	21.13	sp|P02751|FINC_HUMAN.VDVIPVNLPGEHGQR.+3y4.light	80	24.1
675.346051	1050.52145	18.78	sp|P02751|FINC_HUMAN.WLPSSSPVTGYR.+2y10.light	80	32.1
675.346051	953.468686	18.78	sp|P02751|FINC_HUMAN.WLPSSSPVTGYR.+2y9.light	80	32.1
675.346051	866.436657	18.78	sp|P02751|FINC_HUMAN.WLPSSSPVTGYR.+2y8.light	80	32.1
675.346051	779.404629	18.78	sp|P02751|FINC_HUMAN.WLPSSSPVTGYR.+2y7.light	80	32.1
675.346051	692.3726	18.78	sp|P02751|FINC_HUMAN.WLPSSSPVTGYR.+2y6.light	80	32.1
675.346051	496.251423	18.78	sp|P02751|FINC_HUMAN.WLPSSSPVTGYR.+2y4.light	80	32.1
772.38557	352.150312	17.82	sp|P02751|FINC_HUMAN.SYTITGLQPGTDYK.+2b3.light	80	36.8
772.38557	1192.620829	17.82	sp|P02751|FINC_HUMAN.SYTITGLQPGTDYK.+2y11.light	80	36.8
772.38557	1079.536765	17.82	sp|P02751|FINC_HUMAN.SYTITGLQPGTDYK.+2y10.light	80	36.8
772.38557	978.489087	17.82	sp|P02751|FINC_HUMAN.SYTITGLQPGTDYK.+2y9.light	80	36.8
772.38557	680.324982	17.82	sp|P02751|FINC_HUMAN.SYTITGLQPGTDYK.+2y6.light	80	36.8
772.38557	425.203075	17.82	sp|P02751|FINC_HUMAN.SYTITGLQPGTDYK.+2y3.light	80	36.8
710.875173	363.166296	17.45	sp|P80108|PHLD_HUMAN.AQYVLISPEASSR.+2b3.light	80	33.8
710.875173	1221.647378	17.45	sp|P80108|PHLD_HUMAN.AQYVLISPEASSR.+2y11.light	80	33.8
710.875173	1058.58405	17.45	sp|P80108|PHLD_HUMAN.AQYVLISPEASSR.+2y10.light	80	33.8
710.875173	959.515636	17.45	sp|P80108|PHLD_HUMAN.AQYVLISPEASSR.+2y9.light	80	33.8
710.875173	846.431572	17.45	sp|P80108|PHLD_HUMAN.AQYVLISPEASSR.+2y8.light	80	33.8
710.875173	733.347508	17.45	sp|P80108|PHLD_HUMAN.AQYVLISPEASSR.+2y7.light	80	33.8
490.282191	775.467229	22.84	sp|P80108|PHLD_HUMAN.FGSSLITVR.+2y7.light	80	23
490.282191	688.435201	22.84	sp|P80108|PHLD_HUMAN.FGSSLITVR.+2y6.light	80	23
490.282191	601.403172	22.84	sp|P80108|PHLD_HUMAN.FGSSLITVR.+2y5.light	80	23
490.282191	488.319108	22.84	sp|P80108|PHLD_HUMAN.FGSSLITVR.+2y4.light	80	23
490.282191	375.235044	22.84	sp|P80108|PHLD_HUMAN.FGSSLITVR.+2y3.light	80	23
746.388033	587.260607	38.25	sp|Q9Y315|DEOC_HUMAN.AAGC[CAM]NIPVASVAAGFPAGQTHLK.+3b6.light	80	33.8
746.388033	1197.637482	38.25	sp|Q9Y315|DEOC_HUMAN.AAGC[CAM]NIPVASVAAGFPAGQTHLK.+3y12.light	80	33.8
746.388033	1126.600369	38.25	sp|Q9Y315|DEOC_HUMAN.AAGC[CAM]NIPVASVAAGFPAGQTHLK.+3y11.light	80	33.8
746.388033	851.473377	38.25	sp|Q9Y315|DEOC_HUMAN.AAGC[CAM]NIPVASVAAGFPAGQTHLK.+3y8.light	80	33.8
746.388033	754.420613	38.25	sp|Q9Y315|DEOC_HUMAN.AAGC[CAM]NIPVASVAAGFPAGQTHLK.+3y7.light	80	33.8
587.63331	1088.625127	29.38	sp|Q9Y315|DEOC_HUMAN.EELGDEWLKPELFR.+3y8.light	80	26.2
587.63331	902.545814	29.38	sp|Q9Y315|DEOC_HUMAN.EELGDEWLKPELFR.+3y7.light	80	26.2
587.63331	789.46175	29.38	sp|Q9Y315|DEOC_HUMAN.EELGDEWLKPELFR.+3y6.light	80	26.2
587.63331	661.366787	29.38	sp|Q9Y315|DEOC_HUMAN.EELGDEWLKPELFR.+3y5.light	80	26.2
587.63331	435.27143	29.38	sp|Q9Y315|DEOC_HUMAN.EELGDEWLKPELFR.+3y3.light	80	26.2
637.851166	1033.552415	28.59	sp|Q9Y315|DEOC_HUMAN.IGASTLLSDIER.+2y9.light	80	30.3
637.851166	946.520387	28.59	sp|Q9Y315|DEOC_HUMAN.IGASTLLSDIER.+2y8.light	80	30.3
637.851166	845.472708	28.59	sp|Q9Y315|DEOC_HUMAN.IGASTLLSDIER.+2y7.light	80	30.3
637.851166	732.388644	28.59	sp|Q9Y315|DEOC_HUMAN.IGASTLLSDIER.+2y6.light	80	30.3
637.851166	619.30458	28.59	sp|Q9Y315|DEOC_HUMAN.IGASTLLSDIER.+2y5.light	80	30.3
637.851166	417.245609	28.59	sp|Q9Y315|DEOC_HUMAN.IGASTLLSDIER.+2y3.light	80	30.3
689.329013	970.429858	9.41	sp|Q9UGM5|FETUB_HUMAN.IFFESVYGQC[CAM]K.+2y8.light	80	32.8
689.329013	754.355236	9.41	sp|Q9UGM5|FETUB_HUMAN.IFFESVYGQC[CAM]K.+2y6.light	80	32.8
689.329013	655.286822	9.41	sp|Q9UGM5|FETUB_HUMAN.IFFESVYGQC[CAM]K.+2y5.light	80	32.8
689.329013	492.223494	9.41	sp|Q9UGM5|FETUB_HUMAN.IFFESVYGQC[CAM]K.+2y4.light	80	32.8
456.799489	312.228168	18.81	sp|Q9UGM5|FETUB_HUMAN.LVVLPFPK.+2b3.light	80	21.4
456.799489	700.439223	18.81	sp|Q9UGM5|FETUB_HUMAN.LVVLPFPK.+2y6.light	80	21.4
456.799489	601.370809	18.81	sp|Q9UGM5|FETUB_HUMAN.LVVLPFPK.+2y5.light	80	21.4
655.288453	731.266481	24.83	sp|P02794|FRIH_HUMAN.KPDC[CAM]DDWESGLNAMEC[CAM]ALHLEK.+4b6.light	80	30.8
655.288453	917.345794	24.83	sp|P02794|FRIH_HUMAN.KPDC[CAM]DDWESGLNAMEC[CAM]ALHLEK.+4b7.light	80	30.8
655.288453	999.492792	24.83	sp|P02794|FRIH_HUMAN.KPDC[CAM]DDWESGLNAMEC[CAM]ALHLEK.+4y8.light	80	30.8
655.288453	870.450199	24.83	sp|P02794|FRIH_HUMAN.KPDC[CAM]DDWESGLNAMEC[CAM]ALHLEK.+4y7.light	80	30.8
593.77985	1131.579299	19.3	sp|P02794|FRIH_HUMAN.NDPHLC[CAM]DFIETHYLNEQVK.+4y9.light	80	27.7
593.77985	1030.53162	19.3	sp|P02794|FRIH_HUMAN.NDPHLC[CAM]DFIETHYLNEQVK.+4y8.light	80	27.7
593.77985	730.40938	19.3	sp|P02794|FRIH_HUMAN.NDPHLC[CAM]DFIETHYLNEQVK.+4y6.light	80	27.7
593.77985	617.325316	19.3	sp|P02794|FRIH_HUMAN.NDPHLC[CAM]DFIETHYLNEQVK.+4y5.light	80	27.7
643.7986	957.431238	18.84	sp|P02655|APOC2_HUMAN.ESLSSYWESAK.+2y8.light	80	30.5
643.7986	870.399209	18.84	sp|P02655|APOC2_HUMAN.ESLSSYWESAK.+2y7.light	80	30.5
643.7986	783.367181	18.84	sp|P02655|APOC2_HUMAN.ESLSSYWESAK.+2y6.light	80	30.5
643.7986	620.303852	18.84	sp|P02655|APOC2_HUMAN.ESLSSYWESAK.+2y5.light	80	30.5
643.7986	434.224539	18.84	sp|P02655|APOC2_HUMAN.ESLSSYWESAK.+2y4.light	80	30.5
643.7986	305.181946	18.84	sp|P02655|APOC2_HUMAN.ESLSSYWESAK.+2y3.light	80	30.5
519.266738	244.129182	6.88	sp|P02655|APOC2_HUMAN.TAAQNLYEK.+2b3.light	80	24.4
519.266738	865.441408	6.88	sp|P02655|APOC2_HUMAN.TAAQNLYEK.+2y7.light	80	24.4
519.266738	794.404294	6.88	sp|P02655|APOC2_HUMAN.TAAQNLYEK.+2y6.light	80	24.4
519.266738	666.345717	6.88	sp|P02655|APOC2_HUMAN.TAAQNLYEK.+2y5.light	80	24.4
519.266738	552.302789	6.88	sp|P02655|APOC2_HUMAN.TAAQNLYEK.+2y4.light	80	24.4
519.266738	439.218725	6.88	sp|P02655|APOC2_HUMAN.TAAQNLYEK.+2y3.light	80	24.4
518.271489	378.202347	12.31	sp|P02655|APOC2_HUMAN.TYLPAVDEK.+2b3.light	80	24.4
518.271489	771.424696	12.31	sp|P02655|APOC2_HUMAN.TYLPAVDEK.+2y7.light	80	24.4
518.271489	658.340632	12.31	sp|P02655|APOC2_HUMAN.TYLPAVDEK.+2y6.light	80	24.4
518.271489	561.287868	12.31	sp|P02655|APOC2_HUMAN.TYLPAVDEK.+2y5.light	80	24.4
518.271489	490.250754	12.31	sp|P02655|APOC2_HUMAN.TYLPAVDEK.+2y4.light	80	24.4
518.271489	391.18234	12.31	sp|P02655|APOC2_HUMAN.TYLPAVDEK.+2y3.light	80	24.4
435.763438	242.149918	7.06	sp|Q8N5I2|ARRD1_HUMAN.LGAPLPFR.+2b3.light	80	20.4
435.763438	700.414071	7.06	sp|Q8N5I2|ARRD1_HUMAN.LGAPLPFR.+2y6.light	80	20.4
435.763438	629.376957	7.06	sp|Q8N5I2|ARRD1_HUMAN.LGAPLPFR.+2y5.light	80	20.4
435.763438	532.324194	7.06	sp|Q8N5I2|ARRD1_HUMAN.LGAPLPFR.+2y4.light	80	20.4
435.763438	419.24013	7.06	sp|Q8N5I2|ARRD1_HUMAN.LGAPLPFR.+2y3.light	80	20.4
567.645438	715.32571	13.51	sp|P11233|RALA_HUMAN.VKEDENVPFLLVGNK.+3b6.light	80	25.2
567.645438	887.534915	13.51	sp|P11233|RALA_HUMAN.VKEDENVPFLLVGNK.+3y8.light	80	25.2
567.645438	790.482151	13.51	sp|P11233|RALA_HUMAN.VKEDENVPFLLVGNK.+3y7.light	80	25.2
567.645438	417.245609	13.51	sp|P11233|RALA_HUMAN.VKEDENVPFLLVGNK.+3y4.light	80	25.2
567.645438	318.177195	13.51	sp|P11233|RALA_HUMAN.VKEDENVPFLLVGNK.+3y3.light	80	25.2
600.322576	256.165568	41.16	sp|Q8NI99|ANGL6_HUMAN.LAAADGAVAGEVR.+2b3.light	80	28.4
600.322576	1015.516699	41.16	sp|Q8NI99|ANGL6_HUMAN.LAAADGAVAGEVR.+2y11.light	80	28.4
600.322576	944.479585	41.16	sp|Q8NI99|ANGL6_HUMAN.LAAADGAVAGEVR.+2y10.light	80	28.4
600.322576	873.442471	41.16	sp|Q8NI99|ANGL6_HUMAN.LAAADGAVAGEVR.+2y9.light	80	28.4
600.322576	758.415528	41.16	sp|Q8NI99|ANGL6_HUMAN.LAAADGAVAGEVR.+2y8.light	80	28.4
600.322576	531.288536	41.16	sp|Q8NI99|ANGL6_HUMAN.LAAADGAVAGEVR.+2y5.light	80	28.4
828.967593	1102.621498	26.51	sp|Q8NI99|ANGL6_HUMAN.ELAQLVTQQSSLIAR.+2y10.light	80	39.6
828.967593	1003.553084	26.51	sp|Q8NI99|ANGL6_HUMAN.ELAQLVTQQSSLIAR.+2y9.light	80	39.6
828.967593	902.505406	26.51	sp|Q8NI99|ANGL6_HUMAN.ELAQLVTQQSSLIAR.+2y8.light	80	39.6
828.967593	774.446828	26.51	sp|Q8NI99|ANGL6_HUMAN.ELAQLVTQQSSLIAR.+2y7.light	80	39.6
828.967593	646.38825	26.51	sp|Q8NI99|ANGL6_HUMAN.ELAQLVTQQSSLIAR.+2y6.light	80	39.6
577.287148	360.158768	9.36	sp|Q8NI99|ANGL6_HUMAN.MLDPAPEPQR.+2b3.light	80	27.3
577.287148	909.442471	9.36	sp|Q8NI99|ANGL6_HUMAN.MLDPAPEPQR.+2y8.light	80	27.3
577.287148	794.415528	9.36	sp|Q8NI99|ANGL6_HUMAN.MLDPAPEPQR.+2y7.light	80	27.3
577.287148	697.362764	9.36	sp|Q8NI99|ANGL6_HUMAN.MLDPAPEPQR.+2y6.light	80	27.3
577.287148	626.32565	9.36	sp|Q8NI99|ANGL6_HUMAN.MLDPAPEPQR.+2y5.light	80	27.3
577.287148	400.230293	9.36	sp|Q8NI99|ANGL6_HUMAN.MLDPAPEPQR.+2y3.light	80	27.3
536.803488	356.217997	16.96	sp|P55056|APOC4_HUMAN.ELLETVVNR.+2b3.light	80	25.3
536.803488	830.473043	16.96	sp|P55056|APOC4_HUMAN.ELLETVVNR.+2y7.light	80	25.3
536.803488	717.388979	16.96	sp|P55056|APOC4_HUMAN.ELLETVVNR.+2y6.light	80	25.3
536.803488	588.346386	16.96	sp|P55056|APOC4_HUMAN.ELLETVVNR.+2y5.light	80	25.3
536.803488	487.298707	16.96	sp|P55056|APOC4_HUMAN.ELLETVVNR.+2y4.light	80	25.3
536.803488	388.230293	16.96	sp|P55056|APOC4_HUMAN.ELLETVVNR.+2y3.light	80	25.3
566.774405	932.461826	10.89	sp|P35542|SAA4_HUMAN.EALQGVGDMGR.+2y9.light	80	26.8
566.774405	819.377762	10.89	sp|P35542|SAA4_HUMAN.EALQGVGDMGR.+2y8.light	80	26.8
566.774405	691.319185	10.89	sp|P35542|SAA4_HUMAN.EALQGVGDMGR.+2y7.light	80	26.8
566.774405	634.297721	10.89	sp|P35542|SAA4_HUMAN.EALQGVGDMGR.+2y6.light	80	26.8
566.774405	535.229307	10.89	sp|P35542|SAA4_HUMAN.EALQGVGDMGR.+2y5.light	80	26.8
566.774405	363.1809	10.89	sp|P35542|SAA4_HUMAN.EALQGVGDMGR.+2y3.light	80	26.8
421.729595	212.102967	9.24	sp|P35542|SAA4_HUMAN.GPGGVWAAK.+2b3.light	80	19.7
421.729595	688.377686	9.24	sp|P35542|SAA4_HUMAN.GPGGVWAAK.+2y7.light	80	19.7
421.729595	631.356222	9.24	sp|P35542|SAA4_HUMAN.GPGGVWAAK.+2y6.light	80	19.7
421.729595	574.334758	9.24	sp|P35542|SAA4_HUMAN.GPGGVWAAK.+2y5.light	80	19.7
421.729595	475.266344	9.24	sp|P35542|SAA4_HUMAN.GPGGVWAAK.+2y4.light	80	19.7
421.729595	289.187031	9.24	sp|P35542|SAA4_HUMAN.GPGGVWAAK.+2y3.light	80	19.7
874.431633	902.498195	29.36	sp|P35542|SAA4_HUMAN.VYLQGLIDC[CAM]YLFGNSSTVLEDSK.+3b8.light	80	40
874.431633	1136.542973	29.36	sp|P35542|SAA4_HUMAN.VYLQGLIDC[CAM]YLFGNSSTVLEDSK.+3y11.light	80	40
874.431633	965.478582	29.36	sp|P35542|SAA4_HUMAN.VYLQGLIDC[CAM]YLFGNSSTVLEDSK.+3y9.light	80	40
874.431633	591.298432	29.36	sp|P35542|SAA4_HUMAN.VYLQGLIDC[CAM]YLFGNSSTVLEDSK.+3y5.light	80	40
874.431633	478.214368	29.36	sp|P35542|SAA4_HUMAN.VYLQGLIDC[CAM]YLFGNSSTVLEDSK.+3y4.light	80	40
874.431633	349.171775	29.36	sp|P35542|SAA4_HUMAN.VYLQGLIDC[CAM]YLFGNSSTVLEDSK.+3y3.light	80	40
519.274366	276.134267	4.99	sp|P55058|PLTP_HUMAN.GAFFPLTER.+2b3.light	80	24.4
519.274366	762.414465	4.99	sp|P55058|PLTP_HUMAN.GAFFPLTER.+2y6.light	80	24.4
519.274366	615.346051	4.99	sp|P55058|PLTP_HUMAN.GAFFPLTER.+2y5.light	80	24.4
519.274366	518.293287	4.99	sp|P55058|PLTP_HUMAN.GAFFPLTER.+2y4.light	80	24.4
519.274366	405.209223	4.99	sp|P55058|PLTP_HUMAN.GAFFPLTER.+2y3.light	80	24.4
664.328056	1028.500714	29.06	sp|P55058|PLTP_HUMAN.AVEPQLQEEER.+2y8.light	80	31.6
664.328056	931.44795	29.06	sp|P55058|PLTP_HUMAN.AVEPQLQEEER.+2y7.light	80	31.6
664.328056	803.389373	29.06	sp|P55058|PLTP_HUMAN.AVEPQLQEEER.+2y6.light	80	31.6
664.328056	690.305309	29.06	sp|P55058|PLTP_HUMAN.AVEPQLQEEER.+2y5.light	80	31.6
664.328056	562.246731	29.06	sp|P55058|PLTP_HUMAN.AVEPQLQEEER.+2y4.light	80	31.6
664.328056	433.204138	29.06	sp|P55058|PLTP_HUMAN.AVEPQLQEEER.+2y3.light	80	31.6
403.553385	449.214309	10.22	sp|P55058|PLTP_HUMAN.VPHDLDMLLR.+3b4.light	80	17.4
403.553385	677.325316	10.22	sp|P55058|PLTP_HUMAN.VPHDLDMLLR.+3b6.light	80	17.4
403.553385	760.438572	10.22	sp|P55058|PLTP_HUMAN.VPHDLDMLLR.+3y6.light	80	17.4
403.553385	532.327564	10.22	sp|P55058|PLTP_HUMAN.VPHDLDMLLR.+3y4.light	80	17.4
403.553385	401.28708	10.22	sp|P55058|PLTP_HUMAN.VPHDLDMLLR.+3y3.light	80	17.4
495.292559	743.441014	24.5	sp|P62805|H4_HUMAN.VFLENVIR.+2y6.light	80	23.3
495.292559	630.35695	24.5	sp|P62805|H4_HUMAN.VFLENVIR.+2y5.light	80	23.3
495.292559	501.314357	24.5	sp|P62805|H4_HUMAN.VFLENVIR.+2y4.light	80	23.3
495.292559	387.27143	24.5	sp|P62805|H4_HUMAN.VFLENVIR.+2y3.light	80	23.3
444.918945	668.408986	19.23	sp|P25786|PSA1_HUMAN.FVFDRPLPVSR.+3y6.light	80	19.4
444.918945	571.356222	19.23	sp|P25786|PSA1_HUMAN.FVFDRPLPVSR.+3y5.light	80	19.4
444.918945	458.272158	19.23	sp|P25786|PSA1_HUMAN.FVFDRPLPVSR.+3y4.light	80	19.4
444.918945	361.219394	19.23	sp|P25786|PSA1_HUMAN.FVFDRPLPVSR.+3y3.light	80	19.4
443.77146	673.424302	19.25	sp|P25786|PSA1_HUMAN.NVSIGIVGK.+2y7.light	80	20.7
443.77146	586.392273	19.25	sp|P25786|PSA1_HUMAN.NVSIGIVGK.+2y6.light	80	20.7
443.77146	473.308209	19.25	sp|P25786|PSA1_HUMAN.NVSIGIVGK.+2y5.light	80	20.7
443.77146	416.286745	19.25	sp|P25786|PSA1_HUMAN.NVSIGIVGK.+2y4.light	80	20.7
443.77146	303.202681	19.25	sp|P25786|PSA1_HUMAN.NVSIGIVGK.+2y3.light	80	20.7
673.724751	797.440346	21.41	sp|P05556|ITB1_HUMAN.LKPEDITQIQPQQLVLR.+3b7.light	80	30.3
673.724751	925.498923	21.41	sp|P05556|ITB1_HUMAN.LKPEDITQIQPQQLVLR.+3b8.light	80	30.3
673.724751	981.58399	21.41	sp|P05556|ITB1_HUMAN.LKPEDITQIQPQQLVLR.+3y8.light	80	30.3
673.724751	853.525413	21.41	sp|P05556|ITB1_HUMAN.LKPEDITQIQPQQLVLR.+3y7.light	80	30.3
673.724751	756.472649	21.41	sp|P05556|ITB1_HUMAN.LKPEDITQIQPQQLVLR.+3y6.light	80	30.3
444.761092	327.202681	19.22	sp|P05556|ITB1_HUMAN.NVLSLTNK.+2b3.light	80	20.8
444.761092	675.403566	19.22	sp|P05556|ITB1_HUMAN.NVLSLTNK.+2y6.light	80	20.8
444.761092	562.319502	19.22	sp|P05556|ITB1_HUMAN.NVLSLTNK.+2y5.light	80	20.8
444.761092	475.287474	19.22	sp|P05556|ITB1_HUMAN.NVLSLTNK.+2y4.light	80	20.8
444.761092	362.20341	19.22	sp|P05556|ITB1_HUMAN.NVLSLTNK.+2y3.light	80	20.8
615.648965	357.213246	40.53	sp|P05556|ITB1_HUMAN.DKLPQPVQPDPVSHC[CAM]K.+3b3.light	80	27.6
615.648965	727.35557	40.53	sp|P05556|ITB1_HUMAN.DKLPQPVQPDPVSHC[CAM]K.+3y6.light	80	27.6
615.648965	531.234393	40.53	sp|P05556|ITB1_HUMAN.DKLPQPVQPDPVSHC[CAM]K.+3y4.light	80	27.6
615.648965	444.202364	40.53	sp|P05556|ITB1_HUMAN.DKLPQPVQPDPVSHC[CAM]K.+3y3.light	80	27.6
591.785492	592.297704	19.23	sp|P31946|1433B_HUMAN.YLSEVASGDNK.+2b5.light	80	28
591.785492	906.416316	19.23	sp|P31946|1433B_HUMAN.YLSEVASGDNK.+2y9.light	80	28
591.785492	690.341694	19.23	sp|P31946|1433B_HUMAN.YLSEVASGDNK.+2y7.light	80	28
591.785492	591.27328	19.23	sp|P31946|1433B_HUMAN.YLSEVASGDNK.+2y6.light	80	28
591.785492	520.236166	19.23	sp|P31946|1433B_HUMAN.YLSEVASGDNK.+2y5.light	80	28
591.785492	433.204138	19.23	sp|P31946|1433B_HUMAN.YLSEVASGDNK.+2y4.light	80	28
