# Supplementary material for: Elevated extracellular matrix protein 1 in circulating extracellular vesicles supports breast cancer progression under obesity conditions
Source: Nat Commun. 2024 Feb 24;15:1685. doi: 10.1038/s41467-024-45995-5 (PMC10894219; doi:10.1038/s41467-024-45995-5)
Supplement: Supplementary file 10 — Source Data [file 41467_2024_45995_MOESM10_ESM.xlsx]

## Sheet: fig1h
	C-sEVs	D-sEVs
	0.885068	1.35874
	0.612618	0.733449
	0.480746	0.96404
	0.273466	0.621032
	0.168028	0.741423
	0.275227	0.888785

## Sheet: fig1i
	Plasma	sEV-depleted
	0.908204	0.697342
	0.867973	0.495951
	1.1162	0.29963
	0.860419	0.972663
	0.967623	0.699713
	1.12479	0.072166

## Sheet: fig2a
	C-sEVs	D-sEVs
	0.514458	1.10003
	0.453845	0.789978
	0.413691	0.757837

## Sheet: fig2e
	Integrin β2/β-actin		ECM1/β-actin
	Control	si-β2	Control	si-β2
	1.44613	0.046364	0.606377	0.802769
	1.97429	0.138112	0.99711	0.893012
	0.697789	0.023248	0.630118	0.557255

## Sheet: fig2f
	Control	si-β2
	1.6	0.495869
	1.47698	1.10968
	1.82034	0.628905

## Sheet: fig 2g
	GPX3/CD63		ICAM1/CD63
	Control	si-β2	Control	si-β2
	0.839356	2.3668	1.32342	1.04872
	1.74442	0.427994	0.820536	0.594623
	0.877589	1.03984	0.765961	0.949383

## Sheet: fig 2h
	Integrin β2/β-actin		ECM1/β-actin
	Control	Ov-β2	Control	Ov-β2
	0.179578	0.39039	0.481969	0.718569
	0.123883	0.407229	0.566928	0.621375
	0.089547	0.487799	0.843242	0.492675

## Sheet: fig2i
	Integrin β2/CD63		ECM1/CD63
	pcDNA3.1	Ov-β2	pcDNA3.1	Ov-β2
	0.22374	1.43307	0.224695	0.355468
	0.355862	1.6146	0.126207	0.348079
	0.56107	2.64882	0.188342	0.469395

## Sheet: fig3a
	Integrin β2/β-actin		ECM1/β-actin
	CD	DIO	CD	DIO
	0.304065	0.380968	0.593586	0.541501
	0.280221	0.397977	0.576206	0.570752
	0.246132	0.470978	0.605691	0.489514

## Sheet: fig3b
	Integrin β2/CD63		ECM1/CD63
	CD	DIO	CD	DIO
	0.306096	1.03848	0.112772	0.298167
	0.26809	1.72907	0.183137	0.378453
	0.376218	1.41453	0.171896	0.23213

[truncated: 42 more sheets: fig3c, fig3d, fig4c, fig4d, fig4e, fig4f, fig4g, fig5c, fig5e , fig5f, fig5g, fig6b, fig6d, fig6e, fig6f, suppl figs1, suppl figs5a, suppl figs5b, suppl figs7f, suppl figs7g …]
